# Supplementary material for: Specific pharmacological and Gi/o protein responses of some native GPCRs in neurons
Source: Nat Commun. 2024 Mar 5;15:1990. doi: 10.1038/s41467-024-46177-z (PMC10914727; doi:10.1038/s41467-024-46177-z)
Supplement: Supplementary file 4 — Source Data [file 41467_2024_46177_MOESM4_ESM.xlsx]

## Sheet: Fig.1d
Nluc sensor																													Rluc8 sensor
	N = 1				N = 2					N = 3					N = 4					N = 5					N = 6					N = 1				N = 2								N = 3					N = 4
Time (s)	Buffer	Baclofen		Time (s)	Baclofen				Time (s)	Baclofen				Time (s)	Baclofen				Time (s)	Baclofen				Time (s)	Baclofen				Time (s)	Buffer	Baclofen		Time (s)	Buffer			Baclofen				Time (s)	Baclofen				Time (s)	Baclofen
0	0.731	0.725		0	0.603	0.567	0.572		0	0.616	0.654	0.646		0	0.774	0.663	0.716		0	0.702	0.77	0.751		0	0.628	0.645	0.631		0	1.064	1.066		0	1	0.881	1.025	1.024	1.041	0.892		0	0.925	0.985	0.836		0	0.82	0.646	0.858
1.4	0.731	0.724		1.4	0.599	0.571	0.57		1.4	0.621	0.664	0.642		1.4	0.776	0.676	0.718		1.4	0.689	0.764	0.753		1.4	0.627	0.647	0.633		1.4	1.08	1.064		1.4	0.92	1	1	1.025	0.894	0.947		0.39	0.968	1.016	1.026		0.39	0.91	1.09	1.09
2.8	0.734	0.72		2.8	0.606	0.568	0.573		2.8	0.621	0.662	0.644		2.8	0.761	0.686	0.697		2.8	0.676	0.75	0.75		2.8	0.627	0.645	0.635		2.8	1.054	1.073		2.8	1.079	1.075	0.92	0.976	0.937	0.937		1.17	0.928	1.061	0.925		1.17	1	1	1
4.2	0.736	0.726		4.2	0.606	0.566	0.572		4.2	0.621	0.657	0.639		4.2	0.768	0.674	0.708		4.2	0.69	0.763	0.745		4.2	0.626	0.644	0.633		4.2	1.065	1.066		4.2	1	0.927	0.953	0.935	0.864	0.961		1.95	0.885	0.97	0.961		1.95	0.752	1.09	1
5.6	0.729	0.726		5.6	0.598	0.57	0.569		5.6	0.618	0.661	0.648		5.6	0.753	0.672	0.69		5.6	0.686	0.754	0.752		5.6	0.629	0.64	0.632		5.6	1.094	1.06		5.6	0.854	0.939	0.928	1	0.924	0.936		2.73	0.926	0.932	0.962		2.73	1.09	1.165	1.27
7	0.735	0.722		7	0.597	0.568	0.575		7	0.616	0.662	0.641		7	0.762	0.662	0.7		7	0.682	0.747	0.748		7	0.625	0.643	0.632		7	1.062	1.045		7	1	0.874	0.933	0.862	1.041	0.944		3.51	0.885	0.906	0.924		3.51	1.198	1.09	1
8.4	0.731	0.727		8.4	0.603	0.566	0.571		8.4	0.62	0.665	0.64		8.4	0.744	0.668	0.702		8.4	0.692	0.751	0.741		8.4	0.628	0.644	0.634		8.4	1.087	1.067		8.4	0.943	0.907	0.915	0.914	0.974	0.907		4.29	0.97	0.915	0.96		4.29	1	1.099	1.09
9.8	0.727	0.728		9.8	0.605	0.565	0.567		9.8	0.618	0.669	0.642		9.8	0.766	0.666	0.694		9.8	0.682	0.739	0.746		9.8	0.627	0.642	0.633		9.8	1.069	1.047		9.8	0.876	0.99	1.012	0.765	1.037	1		5.07	0.9	0.935	0.911		5.07	1	1.165	0.771
11.2	0.731	0.724		11.2	0.602	0.566	0.568		11.2	0.621	0.661	0.643		11.2	0.756	0.668	0.685		11.2	0.675	0.747	0.74		11.2	0.628	0.641	0.635		11.2	1.081	1.069		11.2	0.901	0.957	0.904	1	1.027	0.96		5.85	1.015	0.971	0.912		5.85	1.099	0.695	1
12.6	0.731	0.718		12.6	0.606	0.565	0.573		12.6	0.621	0.668	0.638		12.6	0.758	0.68	0.698		12.6	0.68	0.743	0.751		12.6	0.627	0.645	0.631		12.6	1.061	1.085		12.6	1	1.021	1.023	0.895	0.961	0.986		6.63	0.927	1	0.962		6.63	0.901	1	0.847
14	0.73	0.725		14	0.603	0.567	0.578		14	0.624	0.663	0.645		14	0.756	0.67	0.698		14	0.69	0.748	0.739		14	0.628	0.645	0.633		14	1.073	1.082		14	0.894	0.869	0.965	1.045	0.974	1.041		7.41	0.97	0.904	1.013		7.41	0.91	1	1.18
15.4	0.735	0.736		15.4	0.601	0.568	0.575		15.4	0.623	0.669	0.643		15.4	0.752	0.684	0.695		15.4	0.669	0.745	0.748		15.4	0.627	0.643	0.634		15.4	1.048	1.068		15.4	0.963	1	1	0.895	0.913	1.026		8.19	0.878	0.89	1		8.19	1.27	0.91	0.917
16.8	0.736	0.725		16.8	0.605	0.566	0.579		16.8	0.63	0.664	0.639		16.8	0.743	0.663	0.691		16.8	0.669	0.736	0.748		16.8	0.629	0.643	0.633		16.8	1.092	1.064		16.8	0.965	1.043	1.039	1.118	0.987	0.937		8.97	0.956	0.859	1.096		8.97	1.083	1.076	1.198
18.2	0.734	0.723		18.2	0.605	0.567	0.58		18.2	0.626	0.667	0.642		18.2	0.762	0.675	0.692		18.2	0.693	0.743	0.753		18.2	0.626	0.643	0.632		18.2	1.097	1.071		18.2	0.898	0.898	0.954	0.956	0.938	1		9.75	0.887	0.93	1.04		9.75	1.329	1.329	0.771
19.6	0.736	0.721		19.6	0.601	0.572	0.577		19.6	0.627	0.669	0.641		19.6	0.75	0.671	0.691		19.6	0.685	0.735	0.738		19.6	0.63	0.643	0.634		19.6	1.078	1.059		19.6	0.982	0.967	0.962	0.936	0.96	1.059		10.53	0.922	0.956	1.053		10.53	1	1.099	0.924
21	0.734	0.725		21	0.601	0.567	0.574		21	0.617	0.675	0.644		21	0.759	0.666	0.699		21	0.687	0.744	0.738		21	0.624	0.641	0.634		21	1.079	1.08		21	0.866	1.033	1.012	1.021	0.901	1.081		11.31	1	0.9	1.037		11.31	1.297	1.09	1.099
22.4	0.726	0.723		22.4	0.607	0.573	0.576		22.4	0.627	0.664	0.643		22.4	0.757	0.678	0.7		22.4	0.681	0.735	0.738		22.4	0.625	0.642	0.633		22.4	1.062	1.061		22.4	1.055	0.893	0.976	0.915	1.095	0.944		12.09	1.014	0.942	0.861		12.09	0.646	0.91	0.646
23.8	0.737	0.724		23.8	0.608	0.572	0.571		23.8	0.633	0.671	0.637		23.8	0.746	0.677	0.707		23.8	0.689	0.751	0.741		23.8	0.626	0.641	0.632		23.8	1.038	1.062		23.8	0.88	0.946	0.851	1	0.95	0.849		12.87	0.918	0.986	1.055		12.87	1	1.083	0.917
25.2	0.731	0.719		25.2	0.61	0.567	0.572		25.2	0.626	0.67	0.654		25.2	0.739	0.668	0.696		25.2	0.68	0.734	0.743		25.2	0.629	0.642	0.634		25.2	1.098	1.079		25.2	1	0.959	1.053	1	0.95	0.846		13.65	0.87	0.848	0.883		13.65	1.198	1	0.924
26.6	0.729	0.723		26.6	0.605	0.566	0.579		26.6	0.631	0.677	0.638		26.6	0.743	0.667	0.687		26.6	0.68	0.731	0.742		26.6	0.626	0.643	0.633		26.6	1.061	1.062		26.6	0.916	0.978	1.065	1.02	0.924	0.957		14.43	0.949	1	0.938		14.43	1	0.91	0.771
28	0.725	0.724		28	0.604	0.568	0.577		28	0.625	0.672	0.647		28	0.748	0.678	0.688		28	0.686	0.736	0.738		28	0.624	0.643	0.633		28	1.073	1.083		28	0.905	1.011	0.95	0.867	1.054	0.987		15.21	0.947	0.947	0.962		15.21	0.858	0.695	1
29.4	0.73	0.724		29.4	0.609	0.564	0.575		29.4	0.629	0.675	0.636		29.4	0.747	0.659	0.685		29.4	0.69	0.742	0.742		29.4	0.625	0.642	0.635		29.4	1.053	1.065		29.4	1	0.93	0.987	1	0.936	1.013		15.99	0.883	1	0.887		15.99	1	1.396	1
30.8	0.73	0.726		30.8	0.605	0.566	0.58		30.8	0.628	0.67	0.651		30.8	0.732	0.676	0.698		30.8	0.683	0.739	0.736		30.8	0.626	0.639	0.63		30.8	1.072	1.09		30.8	0.864	1.021	0.921	1	1	0.96		16.77	0.892	0.971	1.133		16.77	0.917	1	1.09
32.2	0.724	0.713		32.2	0.601	0.57	0.582		32.2	0.629	0.668	0.64		32.2	0.752	0.67	0.689		32.2	0.682	0.743	0.727		32.2	0.614	0.62	0.611		32.2	1.075	1.059		32.2	1.114	0.969	1.079	0.91	1.014	0.918		17.55	0.95	0.873	0.95		17.55	0.91	1.15	1.18
33.6	0.728	0.713		33.6	0.599	0.573	0.575		33.6	0.627	0.676	0.647		33.6	0.742	0.669	0.678		33.6	0.68	0.733	0.743		33.6	0.61	0.611	0.608		33.6	1.084	1.045		33.6	0.85	0.936	0.949	0.89	0.937	0.947		18.33	0.931	0.942	0.961		18.33	1.27	0.917	1.18
35	0.73	0.706		35	0.599	0.571	0.577		35	0.631	0.671	0.644		35	0.752	0.674	0.687		35	0.68	0.737	0.748		35	0.609	0.61	0.602		35	1.067	1.051		35	0.932	0.925	1.065	1.019	1.026	0.987		19.11	0.9	0.926	0.935		19.11	1	1.198	0.82
36.4	0.732	0.699		36.4	0.601	0.562	0.575		36.4	0.626	0.677	0.642		36.4	0.743	0.673	0.684		36.4	0.678	0.733	0.738		36.4	0.61	0.612	0.603		36.4	1.097	1.037		36.4	0.916	0.887	0.964	0.87	0.975	1.099		19.89	0.912	0.943	0.926		19.89	1.083	0.847	1.198
37.8	0.731	0.7		37.8	0.603	0.566	0.58		37.8	0.622	0.675	0.646		37.8	0.74	0.673	0.693		37.8	0.692	0.732	0.728		37.8	0.61	0.61	0.599		37.8	1.061	1.065		37.8	1	1.021	1.064	0.8	0.887	0.911		20.67	0.912	0.942	0.875		20.67	0.771	0.82	1.11
39.2	0.733	0.698		39.2	0.606	0.567	0.574		39.2	0.625	0.67	0.645		39.2	0.728	0.672	0.69		39.2	0.677	0.732	0.73		39.2	0.605	0.605	0.597		39.2	1.081	1.062		39.2	0.95	0.918	1.026	0.861	0.89	1.027		21.45	1	0.844	0.912		21.45	1.09	0.847	0.91
40.6	0.727	0.694		40.6	0.604	0.567	0.575		40.6	0.629	0.671	0.645		40.6	0.726	0.677	0.687		40.6	0.693	0.737	0.737		40.6	0.606	0.606	0.598		40.6	1.062	1.078		40.6	0.932	0.92	1.049	0.836	0.922	0.971		22.23	0.891	0.844	0.975		22.23	0.752	1.297	0.917
42	0.73	0.687		42	0.606	0.563	0.57		42	0.629	0.673	0.64		42	0.728	0.666	0.686		42	0.676	0.738	0.727		42	0.608	0.606	0.598		42	1.077	1.059		42	0.901	0.959	1.024	0.833	0.949	0.919		23.01	0.912	1.014	0.95		23.01	0.801	1	1.09
43.4	0.731	0.698		43.4	0.605	0.569	0.574		43.4	0.617	0.667	0.64		43.4	0.731	0.679	0.687		43.4	0.688	0.739	0.739		43.4	0.606	0.605	0.596		43.4	1.079	1.037		43.4	0.803	0.94	1.089	1.057	0.949	1.013		23.79	0.974	0.931	0.869		23.79	0.835	0.91	0.835
44.8	0.73	0.687		44.8	0.603	0.568	0.574		44.8	0.633	0.674	0.635		44.8	0.733	0.658	0.685		44.8	0.688	0.728	0.743		44.8	0.606	0.604	0.598		44.8	1.067	1.045		44.8	0.966	1.09	1.012	1.037	0.962	0.961		24.57	0.898	0.97	0.879		24.57	1	1.076	1.09
46.2	0.73	0.697		46.2	0.603	0.568	0.575		46.2	0.627	0.672	0.64		46.2	0.747	0.672	0.684		46.2	0.686	0.745	0.739		46.2	0.605	0.605	0.595		46.2	1.089	1.06		46.2	1.016	0.927	0.988	1	0.96	0.96		25.35	0.877	0.878	0.948		25.35	1.09	0.917	1.18
47.6	0.729	0.684		47.6	0.601	0.566	0.577		47.6	0.625	0.674	0.641		47.6	0.735	0.681	0.687		47.6	0.674	0.724	0.742		47.6	0.606	0.604	0.598		47.6	1.088	1.078		47.6	0.953	1.01	0.966	0.925	1.098	0.957		26.13	0.912	0.986	0.949		26.13	0.924	1.09	1
49	0.727	0.687		49	0.602	0.57	0.581		49	0.627	0.672	0.639		49	0.739	0.668	0.678		49	0.689	0.742	0.738		49	0.604	0.605	0.597		49	1.079	1.058		49	0.937	0.905	1.024	1.101	0.987	0.97		26.91	0.974	0.906	0.828		26.91	1	1.09	1.549
50.4	0.729	0.682		50.4	0.606	0.573	0.574		50.4	0.617	0.67	0.645		50.4	0.74	0.659	0.682		50.4	0.686	0.741	0.736		50.4	0.604	0.602	0.595		50.4	1.082	1.058		50.4	1.036	1.022	1	0.878	0.936	0.912		27.69	0.939	0.849	0.924		27.69	1.165	1.329	1
51.8	0.724	0.69		51.8	0.595	0.564	0.575		51.8	0.624	0.672	0.641		51.8	0.736	0.659	0.691		51.8	0.684	0.733	0.742		51.8	0.606	0.604	0.599		51.8	1.066	1.074		51.8	0.949	0.979	0.924	0.946	1.07	0.826		28.47	0.986	0.93	0.974		28.47	1.083	0.91	1
53.2	0.722	0.686		53.2	0.6	0.569	0.568		53.2	0.626	0.674	0.64		53.2	0.738	0.676	0.689		53.2	0.676	0.723	0.734		53.2	0.605	0.601	0.595		53.2	1.089	1.035		53.2	0.923	1.012	0.95	0.881	1.054	1.027		29.25	0.974	0.915	0.896		29.25	1.09	0.787	0.847
54.6	0.723	0.681		54.6	0.6	0.57	0.576		54.6	0.625	0.675	0.64		54.6	0.738	0.667	0.686		54.6	0.676	0.732	0.727		54.6	0.606	0.605	0.596		54.6	1.057	1.044		54.6	1.019	0.939	1.06	1.058	1.013	1.081		30.03	0.915	0.986	1		30.03	1.099	0.82	1.297
56	0.726	0.683		56	0.599	0.569	0.573		56	0.623	0.679	0.641		56	0.735	0.673	0.684		56	0.687	0.725	0.729		56	0.606	0.603	0.594		56	1.073	1.033		56	0.898	1.043	0.901	1.095	0.962	0.984		30.81	0.914	0.905	0.868		30.81	1.09	1	1
57.4	0.728	0.679		57.4	0.597	0.567	0.581		57.4	0.621	0.679	0.64		57.4	0.739	0.678	0.674		57.4	0.681	0.729	0.735		57.4	0.601	0.6	0.594		57.4	1.076	1.025		57.4	0.859	0.927	0.962	1.121	1.026	0.96		31.59	1	0.917	1.026		31.59	0.924	0.835	1
58.8	0.726	0.682		58.8	0.601	0.57	0.576		58.8	0.62	0.677	0.64		58.8	0.727	0.674	0.679		58.8	0.691	0.737	0.727		58.8	0.605	0.601	0.594		58.8	1.087	1.046		58.8	0.938	1.01	1	0.878	1.069	0.948		32.37	1	0.831	0.937		32.37	1.09	1.099	1.396
60.2	0.727	0.685		60.2	0.599	0.564	0.581		60.2	0.624	0.669	0.646		60.2	0.734	0.666	0.675		60.2	0.684	0.738	0.736		60.2	0.607	0.603	0.595		60.2	1.062	1.047		60.2	1.067	0.894	0.938	1.018	0.96	0.974		33.15	0.891	0.985	0.938		33.15	0.847	0.771	0.847
61.6	0.726	0.683		61.6	0.601	0.562	0.573		61.6	0.622	0.658	0.628		61.6	0.734	0.67	0.687		61.6	0.694	0.745	0.728		61.6	0.603	0.603	0.593		61.6	1.088	1.042		61.6	0.917	0.95	0.986	0.982	1.014	0.884		33.93	0.938	0.957	0.974		33.93	1.153	0.917	0.917
63	0.715	0.682		63	0.605	0.563	0.58		63	0.609	0.652	0.623		63	0.736	0.666	0.687		63	0.695	0.735	0.735		63	0.602	0.603	0.595		63	1.08	1.048		63	0.888	0.876	1.026	0.913	0.95	1.045		34.71	0.949	0.986	0.912		34.71	1.083	1.27	1.153
64.4	0.724	0.677		64.4	0.602	0.572	0.578		64.4	0.595	0.651	0.619		64.4	0.736	0.674	0.684		64.4	0.681	0.735	0.736		64.4	0.603	0.604	0.593		64.4	1.087	1.039		64.4	0.984	0.947	0.988	0.915	1.014	0.973		35.49	0.937	0.96	0.934		35.49	1	1.165	0.835
65.8	0.729	0.683		65.8	0.602	0.564	0.576		65.8	0.592	0.641	0.611		65.8	0.727	0.669	0.68		65.8	0.686	0.733	0.738		65.8	0.602	0.603	0.594		65.8	1.086	1.046		65.8	0.953	0.927	1.037	1.136	1.054	1.027		36.27	0.94	0.97	0.961		36.27	0.924	1	1
67.2	0.73	0.68		67.2	0.603	0.569	0.574		67.2	0.597	0.642	0.61		67.2	0.727	0.671	0.692		67.2	0.682	0.729	0.738		67.2	0.602	0.602	0.595		67.2	1.064	1.049		67.2	1.016	0.968	0.962	1.018	0.925	0.912		37.05	0.915	0.929	0.96		37.05	0.787	0.669	1
68.6	0.726	0.685		68.6	0.604	0.572	0.576		68.6	0.595	0.628	0.607		68.6	0.729	0.672	0.678		68.6	0.68	0.732	0.731		68.6	0.603	0.603	0.592		68.6	1.071	1.024		68.6	0.969	0.979	0.965	1.037	0.949	0.986		37.83	0.894	0.905	1.11		37.83	0.917	0.917	1.09
70	0.726	0.682		70	0.599	0.562	0.573		70	0.594	0.634	0.606		70	0.721	0.681	0.669		70	0.682	0.729	0.733		70	0.603	0.603	0.593		70	1.079	1.052		70	0.911	0.968	0.987	0.965	0.937	1		38.61	1.053	0.904	0.879		38.61	1	0.67	1
71.4	0.726	0.678		71.4	0.601	0.573	0.575		71.4	0.592	0.629	0.606		71.4	0.725	0.66	0.679		71.4	0.7	0.725	0.738		71.4	0.602	0.605	0.596		71.4	1.079	1.049		71.4	0.969	0.97	0.912	1	0.962	0.949		39.51	0.882	0.892	0.974		39.51	0.91	0.901	1
72.8	0.723	0.681		72.8	0.6	0.565	0.57		72.8	0.589	0.628	0.603		72.8	0.725	0.662	0.685		72.8	0.696	0.73	0.734		72.8	0.6	0.606	0.591		72.8	1.078	1.039		72.8	0.878	1.021	1.049	0.965	0.935	0.93		40.29	1.012	1	1.027		40.29	0.901	0.78	1.11
74.2	0.724	0.682		74.2	0.602	0.567	0.57		74.2	0.584	0.622	0.601		74.2	0.727	0.667	0.678		74.2	0.685	0.739	0.731		74.2	0.6	0.604	0.593		74.2	1.104	1.035		74.2	0.954	1.01	0.931	0.929	0.986	0.948		41.07	0.951	0.956	0.947		41.07	0.89	1	0.82
75.6	0.727	0.675		75.6	0.6	0.575	0.574		75.6	0.581	0.623	0.599		75.6	0.719	0.662	0.682		75.6	0.686	0.734	0.739		75.6	0.601	0.603	0.593		75.6	1.063	1.049		75.6	1.032	1.041	1.049	0.892	1.053	0.973		41.85	0.9	0.89	0.91		41.85	1.198	1	0.901
77	0.724	0.675		77	0.601	0.567	0.575		77	0.583	0.632	0.603		77	0.721	0.675	0.675		77	0.685	0.74	0.722		77	0.602	0.604	0.593		77	1.071	1.044		77	0.94	0.96	0.964	1.094	0.87	0.95		42.63	0.874	0.917	0.95		42.63	1.099	1.37	0.771
78.4	0.723	0.681		78.4	0.601	0.569	0.575		78.4	0.589	0.633	0.602		78.4	0.729	0.682	0.683		78.4	0.689	0.74	0.729		78.4	0.6	0.605	0.596		78.4	1.081	1.027		78.4	1.07	1.021	1.093	0.929	0.962	1.105		43.41	0.887	0.853	0.949		43.41	0.91	1	0.73
79.8	0.724	0.679		79.8	0.604	0.566	0.579		79.8	0.58	0.627	0.606		79.8	0.73	0.68	0.677		79.8	0.684	0.734	0.735		79.8	0.601	0.604	0.595		79.8	1.076	1.042		79.8	0.941	0.921	0.94	0.901	1.013	0.851		44.19	0.866	0.944	0.912		44.19	0.901	1.099	1.18
81.2	0.723	0.686		81.2	0.601	0.559	0.58		81.2	0.587	0.622	0.601		81.2	0.742	0.675	0.671		81.2	0.671	0.74	0.732		81.2	0.6	0.601	0.591		81.2	1.08	1.046		81.2	0.927	0.835	0.95	0.917	0.987	1.028		44.97	0.938	0.928	0.901		44.97	0.82	0.901	0.91
82.6	0.724	0.683		82.6	0.599	0.563	0.575		82.6	0.574	0.624	0.603		82.6	0.732	0.671	0.686		82.6	0.683	0.734	0.731		82.6	0.599	0.602	0.595		82.6	1.086	1.033		82.6	1.033	0.893	0.944	0.82	1	0.935		45.75	0.815	0.956	0.736		45.75	1.198	0.91	1
84	0.721	0.683		84	0.599	0.566	0.579		84	0.582	0.621	0.605		84	0.735	0.678	0.675		84	0.685	0.732	0.719		84	0.6	0.601	0.593		84	1.091	1.048		84	0.827	1.087	0.94	0.898	1	1.111		46.53	0.962	0.986	1.085		46.53	1	1.099	1
85.4	0.727	0.678		85.4	0.601	0.565	0.575		85.4	0.576	0.627	0.597		85.4	0.732	0.672	0.681		85.4	0.689	0.724	0.724		85.4	0.601	0.602	0.591		85.4	1.098	1.042		85.4	0.942	0.96	0.872	0.984	0.975	0.902		47.31	0.844	0.892	0.807		47.31	1.27	1.083	0.752
86.8	0.725	0.68		86.8	0.599	0.568	0.578		86.8	0.583	0.62	0.593		86.8	0.73	0.682	0.684		86.8	0.692	0.726	0.73		86.8	0.599	0.603	0.593		86.8	1.066	1.047		86.8	0.985	1.021	0.953	0.839	0.846	0.96		48.09	1.065	0.904	0.949		48.09	1.439	0.771	1
88.2	0.725	0.673		88.2	0.599	0.572	0.576		88.2	0.583	0.629	0.595		88.2	0.734	0.682	0.679		88.2	0.69	0.727	0.734		88.2	0.601	0.602	0.59		88.2	1.091	1.036		88.2	0.905	1.02	1.078	1.035	0.912	0.986		48.87	0.924	0.887	0.873		48.87	0.858	1.198	0.847
89.6	0.725	0.683		89.6	0.603	0.568	0.569		89.6	0.581	0.623	0.601		89.6	0.729	0.664	0.67		89.6	0.685	0.731	0.732		89.6	0.601	0.603	0.594		89.6	1.107	1.059		89.6	0.943	0.924	1.012	0.948	0.884	1.026		49.65	0.903	0.849	0.923		49.65	0.752	0.91	1.099
				91	0.595	0.568	0.574		91	0.579	0.63	0.593		91	0.718	0.655	0.669		91	0.681	0.716	0.737											91	0.861	1.139	0.918	0.932	0.974	0.855		50.43	0.974	1.015	0.937		50.43	1.09	1.099	0.91
				92.4	0.585	0.559	0.563		92.4	0.57	0.625	0.594		92.4	0.717	0.669	0.681		92.4	0.702	0.732	0.74											92.4	0.882	1.01	0.988	0.914	0.9	0.986		51.21	0.962	1	0.883		51.21	0.835	0.82	1
				93.8	0.587	0.553	0.557		93.8	0.578	0.62	0.595		93.8	0.731	0.666	0.692		93.8	0.682	0.732	0.731											93.8	0.809	0.903	1.012	0.918	0.924	0.911		51.99	0.986	0.892	0.872		51.99	1	0.82	1
				95.2	0.59	0.548	0.553		95.2	0.579	0.622	0.6		95.2	0.733	0.67	0.667		95.2	0.698	0.729	0.725											95.2	0.985	1.063	0.928	1	1.207	0.91		52.77	0.927	1.03	0.987		52.77	0.91	0.73	1
				96.6	0.578	0.549	0.555		96.6	0.581	0.628	0.598		96.6	0.721	0.654	0.662		96.6	0.683	0.742	0.724											96.6	0.938	0.99	0.988	0.965	1.095	1.015		53.55	0.89	0.819	0.816		53.55	0.917	1	1.099
				98	0.573	0.545	0.551		98	0.58	0.624	0.606		98	0.724	0.678	0.665		98	0.691	0.73	0.726											98	0.928	0.949	0.888	0.883	0.873	1.042		54.33	0.869	0.836	0.887		54.33	0.91	0.752	0.835
				99.4	0.567	0.543	0.544		99.4	0.576	0.614	0.594		99.4	0.719	0.661	0.674		99.4	0.696	0.742	0.733											99.4	0.902	1	0.965	0.915	0.912	0.918		55.11	0.893	0.943	0.96		55.11	0.924	0.835	0.82
				100.8	0.569	0.54	0.545		100.8	0.581	0.617	0.596		100.8	0.724	0.668	0.669		100.8	0.694	0.74	0.728											100.8	0.956	1.021	1	0.825	0.846	0.881		55.89	0.938	0.928	0.937		55.89	0.91	0.91	0.91
				102.2	0.568	0.537	0.541		102.2	0.575	0.624	0.599		102.2	0.717	0.667	0.663		102.2	0.686	0.73	0.729											102.2	0.91	0.99	1.039	0.931	1	0.973		56.67	0.939	0.865	0.938		56.67	0.917	1.198	1.198
				103.6	0.561	0.539	0.544		103.6	0.564	0.617	0.596		103.6	0.724	0.669	0.663		103.6	0.686	0.738	0.724											103.6	0.97	0.922	1.037	0.949	0.974	0.961		57.45	0.914	1.03	1.04		57.45	1	1.22	0.924
				105	0.56	0.542	0.546		105	0.579	0.617	0.601		105	0.718	0.67	0.677		105	0.693	0.73	0.721											105	1	1	0.988	0.916	0.95	1.055		58.23	0.884	0.915	0.932		58.23	0.901	1	1
				106.4	0.567	0.544	0.544		106.4	0.586	0.624	0.592		106.4	0.718	0.668	0.674		106.4	0.692	0.731	0.737											106.4	0.905	0.959	0.988	0.954	0.949	0.973		59.01	0.874	0.808	0.959		59.01	0.771	1.11	1.076
				107.8	0.568	0.538	0.538		107.8	0.576	0.626	0.593		107.8	0.719	0.658	0.685		107.8	0.685	0.735	0.73											107.8	0.941	0.96	0.938	0.863	1	1		59.79	0.884	0.914	0.889		59.79	0.835	1	1.18
				109.2	0.565	0.532	0.538		109.2	0.584	0.623	0.598		109.2	0.742	0.669	0.669		109.2	0.693	0.741	0.725											109.2	0.956	0.97	0.976	0.933	1	0.947		60.57	0.987	0.942	0.947		60.57	1.099	0.771	1.09
				110.6	0.562	0.534	0.54		110.6	0.588	0.619	0.599		110.6	0.725	0.674	0.662		110.6	0.691	0.738	0.726											110.6	0.84	1.043	0.928	1.055	0.901	0.793		61.35	0.893	0.885	0.896		61.35	0.901	1	1
				112	0.563	0.535	0.54		112	0.58	0.614	0.586		112	0.723	0.673	0.669		112	0.69	0.722	0.729											112	0.902	0.94	0.951	0.861	0.95	1.105		62.13	0.903	0.887	0.936		62.13	1.099	0.847	0.847
				113.4	0.567	0.535	0.537		113.4	0.578	0.62	0.596		113.4	0.723	0.674	0.678		113.4	0.689	0.733	0.728											113.4	0.985	0.917	1	1.09	1.059	0.907		62.91	0.891	0.9	0.821		62.91	1.076	1.198	0.771
				114.8	0.563	0.539	0.537		114.8	0.574	0.613	0.596		114.8	0.742	0.668	0.67		114.8	0.69	0.728	0.732											114.8	0.9	1.01	0.921	0.934	0.912	0.971		63.69	0.926	0.811	0.868		63.69	1	1.11	0.835
				116.2	0.562	0.53	0.538		116.2	0.578	0.615	0.594		116.2	0.72	0.674	0.67		116.2	0.682	0.734	0.728											116.2	0.914	0.821	1	0.949	0.912	0.957		64.47	0.826	0.943	0.949		64.47	1	1.297	0.771
				117.6	0.561	0.532	0.538		117.6	0.582	0.617	0.599		117.6	0.718	0.664	0.681		117.6	0.7	0.748	0.729											117.6	0.956	0.921	0.976	0.968	0.961	1.045		65.25	0.986	0.855	0.896		65.25	0.917	1	0.924
				119	0.558	0.532	0.539		119	0.566	0.622	0.597		119	0.727	0.668	0.674		119	0.691	0.74	0.729											119	0.94	0.92	0.951	0.895	1.014	0.916		66.03	0.951	0.873	1.04		66.03	1.099	1.09	0.835
				120.4	0.56	0.533	0.534		120.4	0.579	0.617	0.59		120.4	0.779	0.705	0.685		120.4	0.708	0.77	0.782											120.4	0.942	0.885	0.932	0.847	0.913	0.924		66.81	0.884	0.901	1.031		66.81	0.847	0.924	0.771
				121.8	0.556	0.531	0.539		121.8	0.575	0.617	0.6		121.8	0.729	0.694	0.686		121.8	0.704	0.74	0.77											121.8	1	0.979	0.918	0.871	1	0.971		67.59	0.913	0.808	1.026		67.59	0.801	1	0.917
				123.2	0.561	0.533	0.539		123.2	0.577	0.611	0.605		123.2	0.724	0.687	0.672		123.2	0.692	0.727	0.758											123.2	0.829	0.95	1.052	0.838	0.846	0.959		68.37	1.012	0.919	0.87		68.37	1.36	1	1.198
				124.6	0.563	0.527	0.534		124.6	0.576	0.62	0.587		124.6	0.717	0.672	0.669		124.6	0.681	0.71	0.744											124.6	1.03	0.98	0.962	0.981	0.957	0.93		69.15	0.953	0.93	0.889		69.15	1	0.82	0.91
				126	0.562	0.532	0.542		126	0.572	0.613	0.596		126	0.696	0.663	0.666		126	0.69	0.709	0.757											126	0.913	0.96	0.908	0.954	1	0.942		69.93	0.885	0.795	1.027		69.93	0.858	0.752	0.771
				127.4	0.563	0.533	0.539		127.4	0.582	0.614	0.592		127.4	0.7	0.669	0.667		127.4	0.689	0.707	0.743											127.4	0.986	0.989	0.975	0.841	0.924	1.06		70.71	0.902	0.901	0.924		70.71	0.924	0.917	1
				128.8	0.563	0.531	0.535		128.8	0.563	0.613	0.591		128.8	0.702	0.652	0.668		128.8	0.689	0.711	0.737											128.8	0.97	0.979	1.012	0.839	0.949	0.916		71.49	0.821	0.827	0.9		71.49	0.847	1.099	0.835
				130.2	0.564	0.534	0.538		130.2	0.573	0.625	0.602		130.2	0.693	0.65	0.667		130.2	0.683	0.709	0.746											130.2	0.873	0.99	1.013	0.916	1.013	0.987		72.27	0.951	0.78	0.904		72.27	1.329	1.09	1
				131.6	0.566	0.533	0.534		131.6	0.587	0.614	0.595		131.6	0.685	0.648	0.662		131.6	0.679	0.701	0.735											131.6	0.955	1.021	0.986	0.901	0.96	0.844		73.05	0.926	0.956	1.014		73.05	0.835	0.917	0.917
				133	0.564	0.539	0.53		133	0.581	0.622	0.588		133	0.686	0.666	0.658		133	0.693	0.713	0.743											133	0.88	0.99	1	0.873	0.883	1		73.83	0.94	0.956	0.924		73.83	0.91	0.91	1.297
				134.4	0.558	0.533	0.534		134.4	0.581	0.624	0.593		134.4	0.682	0.657	0.662		134.4	0.681	0.693	0.733											134.4	0.914	1.1	0.904	0.841	0.96	1		74.61	0.926	0.861	0.944		74.61	0.917	1.329	0.91
				135.8	0.556	0.528	0.526		135.8	0.577	0.616	0.592		135.8	0.681	0.653	0.655		135.8	0.67	0.692	0.74											135.8	0.985	0.97	0.964	1.032	0.974	0.947		75.39	0.884	0.849	1.027		75.39	1.099	1	1
				137.2	0.564	0.536	0.538		137.2	0.571	0.615	0.593		137.2	0.686	0.66	0.654		137.2	0.678	0.693	0.734											137.2	0.849	0.911	1	0.904	0.987	1		76.17	0.856	0.887	0.923		76.17	1.09	0.91	1.549
				138.6	0.562	0.532	0.529		138.6	0.573	0.627	0.591		138.6	0.689	0.65	0.653		138.6	0.68	0.687	0.735											138.6	0.97	1	1.074	1.067	0.974	0.881		76.95	0.81	0.918	0.948		76.95	1.493	1.22	0.917
				140	0.558	0.529	0.533		140	0.579	0.617	0.59		140	0.682	0.652	0.655		140	0.669	0.691	0.733											140	0.944	0.989	0.964	0.866	0.912	0.868		77.73	0.931	0.9	0.948		77.73	0.91	1	1.198
				141.4	0.562	0.534	0.534		141.4	0.576	0.618	0.588		141.4	0.679	0.653	0.661		141.4	0.683	0.691	0.734											141.4	1.046	0.923	0.95	0.806	1.042	0.889		78.51	0.894	0.892	1.071		78.51	1	1.09	1
				142.8	0.561	0.532	0.538		142.8	0.576	0.619	0.589		142.8	0.695	0.645	0.65		142.8	0.676	0.695	0.736											142.8	0.985	0.969	1.056	0.868	0.911	0.901		79.29	0.845	0.901	0.894		79.29	0.835	1.11	1
				144.2	0.558	0.531	0.536		144.2	0.583	0.625	0.597		144.2	0.684	0.646	0.657		144.2	0.671	0.684	0.734											144.2	0.957	0.931	0.976	0.844	1	0.986		80.07	0.95	0.843	0.867		80.07	0.787	1	1
				145.6	0.562	0.54	0.532		145.6	0.573	0.623	0.599		145.6	0.685	0.649	0.651		145.6	0.68	0.695	0.737											145.6	0.97	0.99	1.145	0.816	0.96	0.986		80.85	0.849	0.957	0.974		80.85	0.717	1	0.835
				147	0.57	0.533	0.535		147	0.573	0.611	0.592		147	0.673	0.642	0.657		147	0.684	0.684	0.74											147	0.943	1.053	0.987	1.033	0.949	0.929		81.63	0.965	0.957	0.87		81.63	1.198	1.11	0.924
				148.4	0.567	0.534	0.533		148.4	0.578	0.621	0.594		148.4	0.678	0.662	0.655		148.4	0.67	0.689	0.722											148.4	0.985	1	1	0.966	0.861	0.892		82.41	0.937	0.849	0.83		82.41	1	1.165	0.924
				149.8	0.561	0.532	0.541		149.8	0.574	0.607	0.598		149.8	0.688	0.643	0.651		149.8	0.683	0.686	0.743											149.8	0.887	0.931	1.053	0.95	1.028	0.971		83.19	0.907	0.9	0.873		83.19	0.771	0.917	1.198
				151.2	0.556	0.53	0.535		151.2	0.579	0.611	0.597		151.2	0.673	0.65	0.655		151.2	0.675	0.689	0.721											151.2	0.93	1	0.976	1.034	0.974	1.015		83.97	0.916	0.94	0.924		83.97	1	0.91	0.917
				152.6	0.566	0.531	0.536		152.6	0.57	0.622	0.587		152.6	0.681	0.646	0.655		152.6	0.683	0.691	0.723											152.6	0.986	1.02	0.976	0.866	0.944	0.883		84.75	0.95	0.865	0.974		84.75	1	0.835	1
				154	0.559	0.533	0.539		154	0.575	0.618	0.593		154	0.671	0.646	0.653		154	0.68	0.682	0.735											154	1.03	1.064	0.938	0.851	0.986	0.928		85.53	0.954	0.954	0.987		85.53	1	0.91	1
				155.4	0.559	0.537	0.539		155.4	0.578	0.617	0.588		155.4	0.68	0.653	0.655		155.4	0.68	0.684	0.725											155.4	0.956	1	0.988	0.983	0.836	0.971		86.31	0.939	0.859	0.957		86.31	1.099	1.11	0.801
				156.8	0.561	0.531	0.536		156.8	0.58	0.62	0.585		156.8	0.676	0.652	0.656		156.8	0.68	0.683	0.736											156.8	0.947	1.042	1.037	0.885	0.848	1.12		87.09	0.988	0.887	0.973		87.09	1	0.717	0.924
				158.2	0.564	0.529	0.537		158.2	0.574	0.619	0.594		158.2	0.68	0.655	0.652		158.2	0.68	0.688	0.724											158.2	0.986	0.95	0.95	1	0.923	1		87.87	0.853	0.867	0.849		87.87	1.18	1	0.917
				159.6	0.562	0.535	0.537		159.6	0.578	0.62	0.588		159.6	0.671	0.65	0.654		159.6	0.68	0.672	0.727											159.6	0.913	0.941	0.907	1	0.947	0.889		88.65	0.89	0.971	0.922		88.65	1	1.11	0.847
				161	0.565	0.528	0.535		161	0.571	0.613	0.597		161	0.676	0.652	0.654		161	0.683	0.675	0.734											161	0.97	0.932	0.951	1	0.857	0.97		89.43	0.921	0.846	0.873		89.43	0.924	0.787	0.835
				162.4	0.562	0.538	0.534		162.4	0.574	0.612	0.591		162.4	0.671	0.648	0.645		162.4	0.68	0.682	0.728											162.4	0.928	1.075	1	1	0.919	0.957		90.21	0.869	0.884	0.911		90.21	1	1	0.82
				163.8	0.564	0.524	0.534		163.8	0.573	0.618	0.597		163.8	0.678	0.644	0.657		163.8	0.676	0.682	0.728											163.8	0.942	1.108	1.027	0.816	0.947	1.03		90.99	1.012	0.985	0.898		90.99	0.835	0.917	1
				165.2	0.558	0.532	0.535		165.2	0.577	0.616	0.592		165.2	0.673	0.651	0.643		165.2	0.679	0.684	0.733											165.2	0.875	0.97	1.08	1	0.923	0.942		91.77	0.904	1	0.907		91.77	0.771	0.73	1.247
				166.6	0.563	0.528	0.537		166.6	0.579	0.618	0.592		166.6	0.675	0.636	0.658		166.6	0.685	0.677	0.731											166.6	0.942	0.957	1	0.984	0.89	1		92.55	0.976	0.9	0.906		92.55	1.198	1	1
				168	0.559	0.532	0.535		168	0.577	0.616	0.592		168	0.661	0.645	0.653		168	0.671	0.683	0.724											168	0.902	0.99	1.026	1	0.814	0.849		93.33	0.953	0.928	0.974		93.33	1.09	1.22	0.787
				169.4	0.565	0.525	0.532		169.4	0.571	0.603	0.595		169.4	0.664	0.641	0.649		169.4	0.674	0.685	0.72											169.4	0.943	1.052	1	0.899	0.928	0.942		94.11	0.83	0.816	0.948		94.11	1.198	0.917	0.771
				170.8	0.563	0.532	0.532		170.8	0.573	0.612	0.589		170.8	0.68	0.656	0.657		170.8	0.691	0.691	0.734											170.8	1.016	0.99	0.962	0.965	0.975	1.045		94.89	0.906	0.791	1		94.89	1	0.771	1.099
				172.2	0.557	0.531	0.534		172.2	0.576	0.617	0.596		172.2	0.677	0.653	0.657		172.2	0.681	0.676	0.717											172.2	0.986	0.912	0.988	0.969	0.892	0.929		95.67	0.886	0.859	0.898		95.67	1.27	0.717	0.695
				173.6	0.557	0.529	0.535		173.6	0.573	0.613	0.59		173.6	0.68	0.642	0.654		173.6	0.671	0.679	0.726											173.6	1.015	0.98	1	0.902	0.987	0.956		96.45	0.988	1.014	0.887		96.45	0.924	0.835	1
				175	0.562	0.531	0.533		175	0.573	0.626	0.588		175	0.67	0.65	0.647		175	0.687	0.683	0.726											175	0.871	1.064	1.026	1.055	1.104	0.938		97.23	0.918	0.915	0.934		97.23	0.917	1.165	1
				176.4	0.561	0.53	0.533		176.4	0.567	0.615	0.59		176.4	0.672	0.648	0.645		176.4	0.68	0.689	0.727											176.4	0.941	1.021	0.986	0.968	0.821	0.916		98.01	0.851	0.942	0.919		98.01	1.18	0.91	0.771
				177.8	0.564	0.525	0.534		177.8	0.579	0.607	0.591		177.8	0.667	0.647	0.65		177.8	0.676	0.674	0.734											177.8	1.016	1.031	1.025	0.938	0.911	0.914		98.79	0.95	0.829	0.906		98.79	1.09	1	1.247
				179.2	0.557	0.526	0.537		179.2	0.578	0.614	0.587		179.2	0.665	0.647	0.644		179.2	0.668	0.691	0.726											179.2	0.957	0.99	0.953	0.983	0.947	0.851		99.57	0.823	0.918	1		99.57	1.297	0.771	0.91
				180.6	0.559	0.528	0.531		180.6	0.573	0.609	0.586		180.6	0.665	0.639	0.649		180.6	0.679	0.684	0.725											180.6	0.914	0.931	1	1.034	1.014	0.986		100.35	0.917	0.928	0.846		100.35	1.439	1.09	1
				182	0.56	0.534	0.533		182	0.573	0.614	0.593		182	0.67	0.653	0.648		182	0.686	0.673	0.72											182	0.916	1.041	0.94	0.965	0.894	1.057		101.13	0.886	0.843	0.959		101.13	1.198	0.917	1
				183.4	0.558	0.524	0.53		183.4	0.568	0.611	0.589		183.4	0.665	0.642	0.649		183.4	0.686	0.679	0.727											183.4	0.915	0.95	0.871	0.833	0.975	0.985		101.91	0.965	0.851	0.93		101.91	0.646	1.09	1.297
				184.8	0.556	0.531	0.536		184.8	0.583	0.607	0.593		184.8	0.666	0.642	0.65		184.8	0.678	0.675	0.725											184.8	0.861	0.921	1.012	1.016	1.028	0.904		102.69	0.89	0.861	0.839		102.69	1.09	1	1.329
				186.2	0.557	0.532	0.537		186.2	0.568	0.61	0.592		186.2	0.665	0.651	0.647		186.2	0.673	0.689	0.73											186.2	0.957	1.062	1.014	0.916	0.924	0.907		103.47	0.949	0.942	0.842		103.47	1.083	1.247	1.18
				187.6	0.557	0.529	0.532		187.6	0.576	0.61	0.585		187.6	0.67	0.64	0.657		187.6	0.673	0.68	0.724											187.6	0.957	0.979	0.868	1.034	0.859	0.97		104.25	0.91	0.957	0.875		104.25	1.198	1	1
				189	0.561	0.526	0.528		189	0.576	0.605	0.595		189	0.667	0.647	0.652		189	0.681	0.681	0.722											189	0.911	1.021	0.893	0.89	0.872	1.016		105.03	0.882	0.84	0.917		105.03	0.73	1	0.924
				190.4	0.56	0.529	0.534		190.4	0.567	0.619	0.595		190.4	0.669	0.653	0.648		190.4	0.677	0.679	0.725											190.4	0.929	1.043	1.037	0.866	0.923	0.919		105.81	0.976	0.811	0.9		105.81	0.917	0.695	0.91
				191.8	0.558	0.541	0.531		191.8	0.571	0.605	0.593		191.8	0.671	0.644	0.649		191.8	0.684	0.669	0.73											191.8	0.829	0.978	0.917	0.902	0.87	1		106.59	0.949	0.84	0.947		106.59	1.09	1	0.685
				193.2	0.56	0.532	0.537		193.2	0.571	0.606	0.591		193.2	0.655	0.649	0.647		193.2	0.676	0.682	0.729											193.2	0.957	0.96	0.949	0.848	1.068	0.861		107.37	0.918	0.942	0.917		107.37	1.297	1.659	1.09
				194.6	0.554	0.531	0.536		194.6	0.57	0.619	0.59		194.6	0.664	0.643	0.641		194.6	0.69	0.67	0.731											194.6	1.078	0.941	1.049	1.049	0.943	0.916		108.15	0.922	0.916	0.959		108.15	0.91	1.297	1
				196	0.558	0.535	0.535		196	0.575	0.61	0.585		196	0.657	0.646	0.653		196	0.681	0.677	0.731											196	0.869	0.96	0.95	0.902	0.944	0.887		108.93	0.918	0.939	0.872		108.93	0.771	1	0.82
				197.4	0.561	0.528	0.538		197.4	0.568	0.61	0.593		197.4	0.665	0.641	0.653		197.4	0.687	0.677	0.728											197.4	0.94	1	1.014	0.855	1.014	1		109.71	0.867	0.956	0.923		109.71	0.82	0.91	1.198
				198.8	0.561	0.528	0.529		198.8	0.57	0.61	0.58		198.8	0.668	0.641	0.652		198.8	0.685	0.678	0.721											198.8	1.03	0.968	0.962	1	0.987	0.968		110.49	0.933	0.836	0.842		110.49	1.27	0.82	0.901
				200.2	0.558	0.533	0.533		200.2	0.571	0.618	0.594		200.2	0.661	0.646	0.65		200.2	0.679	0.68	0.718											200.2	1.031	0.977	0.925	0.933	0.986	0.875		111.27	1.052	0.873	0.898		111.27	1.198	0.91	0.917
				201.6	0.558	0.531	0.527		201.6	0.568	0.616	0.591		201.6	0.656	0.648	0.645		201.6	0.686	0.682	0.723											201.6	0.955	0.99	1	0.904	0.912	1.015		112.05	0.892	0.875	0.828		112.05	1.18	1	1.22
				203	0.558	0.526	0.535		203	0.573	0.607	0.586		203	0.66	0.644	0.654		203	0.681	0.674	0.723											203	0.959	0.99	1.053	1.036	0.947	0.926		112.83	0.965	0.915	1.015		112.83	1.198	1.099	1.09
				204.4	0.558	0.529	0.534		204.4	0.57	0.611	0.595		204.4	0.665	0.643	0.652		204.4	0.681	0.662	0.722											204.4	0.901	1	0.942	0.932	0.861	0.985		113.61	0.932	0.956	0.986		113.61	0.752	0.73	0.771
				205.8	0.555	0.528	0.533		205.8	0.574	0.61	0.589		205.8	0.665	0.651	0.643		205.8	0.687	0.675	0.732											205.8	0.97	0.846	0.962	0.95	0.974	0.928		114.39	0.903	0.955	0.959		114.39	0.917	0.91	0.82
				207.2	0.563	0.529	0.536		207.2	0.566	0.613	0.587		207.2	0.661	0.646	0.652		207.2	0.676	0.672	0.729											207.2	0.97	1.034	0.95	0.932	0.96	0.928		115.17	0.944	0.971	0.93		115.17	0.619	0.73	0.771
				208.6	0.559	0.521	0.534		208.6	0.575	0.613	0.585		208.6	0.658	0.64	0.647		208.6	0.677	0.675	0.726											208.6	0.985	1.021	1.039	0.954	0.9	1.074		115.95	0.9	0.941	0.847		115.95	0.847	1.099	1
				210	0.558	0.536	0.532		210	0.576	0.608	0.595		210	0.658	0.647	0.652		210	0.682	0.665	0.725											210	1	1.021	1.137	0.954	0.884	0.986		116.73	0.847	0.885	0.896		116.73	0.67	1.099	0.91
				211.4	0.558	0.532	0.532		211.4	0.574	0.619	0.598		211.4	0.67	0.643	0.646		211.4	0.682	0.669	0.727											211.4	1.015	0.96	0.95	0.821	0.823	1.045		117.51	0.917	0.857	0.844		117.51	1.099	0.73	1.083
																																								Time/Pos	E02	E03	E04
																																								0	0.925	0.985	0.836
																																								0.39	0.968	1.016	1.026
																																								1.17	0.928	1.061	0.925
																																								1.95	0.885	0.97	0.961
																																								2.73	0.926	0.932	0.962
																																								3.51	0.885	0.906	0.924
																																								4.29	0.97	0.915	0.96
																																								5.07	0.9	0.935	0.911
																																								5.85	1.015	0.971	0.912
																																								6.63	0.927	1	0.962
																																								7.41	0.97	0.904	1.013
																																								8.19	0.878	0.89	1
																																								8.97	0.956	0.859	1.096
																																								9.75	0.887	0.93	1.04
																																								10.53	0.922	0.956	1.053
																																								11.31	1	0.9	1.037
																																								12.09	1.014	0.942	0.861
																																								12.87	0.918	0.986	1.055
																																								13.65	0.87	0.848	0.883
																																								14.43	0.949	1	0.938
																																								15.21	0.947	0.947	0.962
																																								15.99	0.883	1	0.887
																																								16.77	0.892	0.971	1.133
																																								17.55	0.95	0.873	0.95
																																								18.33	0.931	0.942	0.961
																																								19.11	0.9	0.926	0.935
																																								19.89	0.912	0.943	0.926
																																								20.67	0.912	0.942	0.875
																																								21.45	1	0.844	0.912
																																								22.23	0.891	0.844	0.975
																																								23.01	0.912	1.014	0.95
																																								23.79	0.974	0.931	0.869
																																								24.57	0.898	0.97	0.879
																																								25.35	0.877	0.878	0.948
																																								26.13	0.912	0.986	0.949
																																								26.91	0.974	0.906	0.828
																																								27.69	0.939	0.849	0.924
																																								28.47	0.986	0.93	0.974
																																								29.25	0.974	0.915	0.896
																																								30.03	0.915	0.986	1
																																								30.81	0.914	0.905	0.868
																																								31.59	1	0.917	1.026
																																								32.37	1	0.831	0.937
																																								33.15	0.891	0.985	0.938
																																								33.93	0.938	0.957	0.974
																																								34.71	0.949	0.986	0.912
																																								35.49	0.937	0.96	0.934
																																								36.27	0.94	0.97	0.961
																																								37.05	0.915	0.929	0.96
																																								37.83	0.894	0.905	1.11
																																								38.61	1.053	0.904	0.879
																																								39.51	0.882	0.892	0.974
																																								40.29	1.012	1	1.027
																																								41.07	0.951	0.956	0.947
																																								41.85	0.9	0.89	0.91
																																								42.63	0.874	0.917	0.95
																																								43.41	0.887	0.853	0.949
																																								44.19	0.866	0.944	0.912
																																								44.97	0.938	0.928	0.901
																																								45.75	0.815	0.956	0.736
																																								46.53	0.962	0.986	1.085
																																								47.31	0.844	0.892	0.807
																																								48.09	1.065	0.904	0.949
																																								48.87	0.924	0.887	0.873
																																								49.65	0.903	0.849	0.923
																																								50.43	0.974	1.015	0.937
																																								51.21	0.962	1	0.883
																																								51.99	0.986	0.892	0.872
																																								52.77	0.927	1.03	0.987
																																								53.55	0.89	0.819	0.816
																																								54.33	0.869	0.836	0.887
																																								55.11	0.893	0.943	0.96
																																								55.89	0.938	0.928	0.937
																																								56.67	0.939	0.865	0.938
																																								57.45	0.914	1.03	1.04
																																								58.23	0.884	0.915	0.932
																																								59.01	0.874	0.808	0.959
																																								59.79	0.884	0.914	0.889
																																								60.57	0.987	0.942	0.947
																																								61.35	0.893	0.885	0.896
																																								62.13	0.903	0.887	0.936
																																								62.91	0.891	0.9	0.821
																																								63.69	0.926	0.811	0.868
																																								64.47	0.826	0.943	0.949
																																								65.25	0.986	0.855	0.896
																																								66.03	0.951	0.873	1.04
																																								66.81	0.884	0.901	1.031
																																								67.59	0.913	0.808	1.026
																																								68.37	1.012	0.919	0.87
																																								69.15	0.953	0.93	0.889
																																								69.93	0.885	0.795	1.027
																																								70.71	0.902	0.901	0.924
																																								71.49	0.821	0.827	0.9
																																								72.27	0.951	0.78	0.904
																																								73.05	0.926	0.956	1.014
																																								73.83	0.94	0.956	0.924
																																								74.61	0.926	0.861	0.944
																																								75.39	0.884	0.849	1.027
																																								76.17	0.856	0.887	0.923
																																								76.95	0.81	0.918	0.948
																																								77.73	0.931	0.9	0.948
																																								78.51	0.894	0.892	1.071
																																								79.29	0.845	0.901	0.894
																																								80.07	0.95	0.843	0.867
																																								80.85	0.849	0.957	0.974
																																								81.63	0.965	0.957	0.87
																																								82.41	0.937	0.849	0.83
																																								83.19	0.907	0.9	0.873
																																								83.97	0.916	0.94	0.924
																																								84.75	0.95	0.865	0.974
																																								85.53	0.954	0.954	0.987
																																								86.31	0.939	0.859	0.957
																																								87.09	0.988	0.887	0.973
																																								87.87	0.853	0.867	0.849
																																								88.65	0.89	0.971	0.922
																																								89.43	0.921	0.846	0.873
																																								90.21	0.869	0.884	0.911
																																								90.99	1.012	0.985	0.898
																																								91.77	0.904	1	0.907
																																								92.55	0.976	0.9	0.906
																																								93.33	0.953	0.928	0.974
																																								94.11	0.83	0.816	0.948
																																								94.89	0.906	0.791	1
																																								95.67	0.886	0.859	0.898
																																								96.45	0.988	1.014	0.887
																																								97.23	0.918	0.915	0.934
																																								98.01	0.851	0.942	0.919
																																								98.79	0.95	0.829	0.906
																																								99.57	0.823	0.918	1
																																								100.35	0.917	0.928	0.846
																																								101.13	0.886	0.843	0.959
																																								101.91	0.965	0.851	0.93
																																								102.69	0.89	0.861	0.839
																																								103.47	0.949	0.942	0.842
																																								104.25	0.91	0.957	0.875
																																								105.03	0.882	0.84	0.917
																																								105.81	0.976	0.811	0.9
																																								106.59	0.949	0.84	0.947
																																								107.37	0.918	0.942	0.917
																																								108.15	0.922	0.916	0.959
																																								108.93	0.918	0.939	0.872
																																								109.71	0.867	0.956	0.923
																																								110.49	0.933	0.836	0.842
																																								111.27	1.052	0.873	0.898
																																								112.05	0.892	0.875	0.828
																																								112.83	0.965	0.915	1.015
																																								113.61	0.932	0.956	0.986
																																								114.39	0.903	0.955	0.959
																																								115.17	0.944	0.971	0.93
																																								115.95	0.9	0.941	0.847
																																								116.73	0.847	0.885	0.896
																																								117.51	0.917	0.857	0.844
																																								118.29	0.923	1.016	0.844
																																								119.07	1	0.9	0.915
																																								119.85	0.95	1.014	0.878
																																								120.63	0.87	0.943	0.808
																																								121.41	0.874	0.956	0.906
																																								122.19	0.878	1	0.851
																																								122.97	0.966	0.918	0.904
																																								123.75	0.918	0.9	0.984
																																								124.53	0.953	0.827	0.9
																																								125.31	0.912	0.871	0.973
																																								126.09	0.879	0.927	0.987
																																								126.87	0.966	0.875	0.917
																																								127.65	0.929	0.889	0.9
																																								128.43	0.943	0.823	0.922
																																								129.21	0.901	0.971	1
																																								129.99	0.94	0.851	0.918
																																								130.77	0.94	1.046	1.014
																																								131.55	0.942	0.847	0.883
																																								132.33	0.954	0.9	1.069
																																								133.11	0.867	0.865	0.957
																																								133.89	0.827	1	0.91
																																								134.67	0.91	0.929	0.93
																																								135.45	0.938	0.859	1
																																								136.23	0.944	1	0.934
																																								137.01	0.965	0.861	0.893
																																								137.79	0.922	1.03	0.973
																																								138.57	0.862	0.814	0.986
																																								139.35	0.89	0.915	0.906
																																								140.13	0.954	0.895	0.863
																																								140.91	1	0.97	0.918
																																								141.69	0.967	0.883	0.93
																																								142.47	0.966	0.871	0.911
																																								143.25	0.901	1.048	0.942
																																								144.03	0.955	0.875	0.919
																																								144.81	0.928	0.89	1
																																								145.59	0.988	0.928	1.028
																																								146.37	0.806	0.831	0.97
																																								147.15	0.907	0.928	0.91
																																								147.93	0.875	0.831	0.861
																																								148.71	0.977	0.898	0.901
																																								149.49	0.9	0.985	0.901
																																								150.27	0.95	0.859	0.917
																																								151.05	0.942	0.943	0.918
																																								151.83	0.978	0.845	0.867
																																								152.61	0.942	0.943	0.928
																																								153.39	0.988	0.927	0.836
																																								154.17	0.891	0.941	0.932
																																								154.95	0.935	0.889	0.861
																																								155.73	0.923	0.775	0.861
																																								156.51	0.911	0.942	0.957
																																								Time/Pos	E02	E03	E04
																																								0	0.925	0.985	0.836
																																								0.39	0.968	1.016	1.026
																																								1.17	0.928	1.061	0.925
																																								1.95	0.885	0.97	0.961
																																								2.73	0.926	0.932	0.962
																																								3.51	0.885	0.906	0.924
																																								4.29	0.97	0.915	0.96
																																								5.07	0.9	0.935	0.911
																																								5.85	1.015	0.971	0.912
																																								6.63	0.927	1	0.962
																																								7.41	0.97	0.904	1.013
																																								8.19	0.878	0.89	1
																																								8.97	0.956	0.859	1.096
																																								9.75	0.887	0.93	1.04
																																								10.53	0.922	0.956	1.053
																																								11.31	1	0.9	1.037
																																								12.09	1.014	0.942	0.861
																																								12.87	0.918	0.986	1.055
																																								13.65	0.87	0.848	0.883
																																								14.43	0.949	1	0.938
																																								15.21	0.947	0.947	0.962
																																								15.99	0.883	1	0.887
																																								16.77	0.892	0.971	1.133
																																								17.55	0.95	0.873	0.95
																																								18.33	0.931	0.942	0.961
																																								19.11	0.9	0.926	0.935
																																								19.89	0.912	0.943	0.926
																																								20.67	0.912	0.942	0.875
																																								21.45	1	0.844	0.912
																																								22.23	0.891	0.844	0.975
																																								23.01	0.912	1.014	0.95
																																								23.79	0.974	0.931	0.869
																																								24.57	0.898	0.97	0.879
																																								25.35	0.877	0.878	0.948
																																								26.13	0.912	0.986	0.949
																																								26.91	0.974	0.906	0.828
																																								27.69	0.939	0.849	0.924
																																								28.47	0.986	0.93	0.974
																																								29.25	0.974	0.915	0.896
																																								30.03	0.915	0.986	1
																																								30.81	0.914	0.905	0.868
																																								31.59	1	0.917	1.026
																																								32.37	1	0.831	0.937
																																								33.15	0.891	0.985	0.938
																																								33.93	0.938	0.957	0.974
																																								34.71	0.949	0.986	0.912
																																								35.49	0.937	0.96	0.934
																																								36.27	0.94	0.97	0.961
																																								37.05	0.915	0.929	0.96
																																								37.83	0.894	0.905	1.11
																																								38.61	1.053	0.904	0.879
																																								39.51	0.882	0.892	0.974
																																								40.29	1.012	1	1.027
																																								41.07	0.951	0.956	0.947
																																								41.85	0.9	0.89	0.91
																																								42.63	0.874	0.917	0.95
																																								43.41	0.887	0.853	0.949
																																								44.19	0.866	0.944	0.912
																																								44.97	0.938	0.928	0.901
																																								45.75	0.815	0.956	0.736
																																								46.53	0.962	0.986	1.085
																																								47.31	0.844	0.892	0.807
																																								48.09	1.065	0.904	0.949
																																								48.87	0.924	0.887	0.873
																																								49.65	0.903	0.849	0.923
																																								50.43	0.974	1.015	0.937
																																								51.21	0.962	1	0.883
																																								51.99	0.986	0.892	0.872
																																								52.77	0.927	1.03	0.987
																																								53.55	0.89	0.819	0.816
																																								54.33	0.869	0.836	0.887
																																								55.11	0.893	0.943	0.96
																																								55.89	0.938	0.928	0.937
																																								56.67	0.939	0.865	0.938
																																								57.45	0.914	1.03	1.04
																																								58.23	0.884	0.915	0.932
																																								59.01	0.874	0.808	0.959
																																								59.79	0.884	0.914	0.889
																																								60.57	0.987	0.942	0.947
																																								61.35	0.893	0.885	0.896
																																								62.13	0.903	0.887	0.936
																																								62.91	0.891	0.9	0.821
																																								63.69	0.926	0.811	0.868
																																								64.47	0.826	0.943	0.949
																																								65.25	0.986	0.855	0.896
																																								66.03	0.951	0.873	1.04
																																								66.81	0.884	0.901	1.031
																																								67.59	0.913	0.808	1.026
																																								68.37	1.012	0.919	0.87
																																								69.15	0.953	0.93	0.889
																																								69.93	0.885	0.795	1.027
																																								70.71	0.902	0.901	0.924
																																								71.49	0.821	0.827	0.9
																																								72.27	0.951	0.78	0.904
																																								73.05	0.926	0.956	1.014
																																								73.83	0.94	0.956	0.924
																																								74.61	0.926	0.861	0.944
																																								75.39	0.884	0.849	1.027
																																								76.17	0.856	0.887	0.923
																																								76.95	0.81	0.918	0.948
																																								77.73	0.931	0.9	0.948
																																								78.51	0.894	0.892	1.071
																																								79.29	0.845	0.901	0.894
																																								80.07	0.95	0.843	0.867
																																								80.85	0.849	0.957	0.974
																																								81.63	0.965	0.957	0.87
																																								82.41	0.937	0.849	0.83
																																								83.19	0.907	0.9	0.873
																																								83.97	0.916	0.94	0.924
																																								84.75	0.95	0.865	0.974
																																								85.53	0.954	0.954	0.987
																																								86.31	0.939	0.859	0.957
																																								87.09	0.988	0.887	0.973
																																								87.87	0.853	0.867	0.849
																																								88.65	0.89	0.971	0.922
																																								89.43	0.921	0.846	0.873
																																								90.21	0.869	0.884	0.911
																																								90.99	1.012	0.985	0.898
																																								91.77	0.904	1	0.907
																																								92.55	0.976	0.9	0.906
																																								93.33	0.953	0.928	0.974
																																								94.11	0.83	0.816	0.948
																																								94.89	0.906	0.791	1
																																								95.67	0.886	0.859	0.898
																																								96.45	0.988	1.014	0.887
																																								97.23	0.918	0.915	0.934
																																								98.01	0.851	0.942	0.919
																																								98.79	0.95	0.829	0.906
																																								99.57	0.823	0.918	1
																																								100.35	0.917	0.928	0.846
																																								101.13	0.886	0.843	0.959
																																								101.91	0.965	0.851	0.93
																																								102.69	0.89	0.861	0.839
																																								103.47	0.949	0.942	0.842
																																								104.25	0.91	0.957	0.875
																																								105.03	0.882	0.84	0.917
																																								105.81	0.976	0.811	0.9
																																								106.59	0.949	0.84	0.947
																																								107.37	0.918	0.942	0.917
																																								108.15	0.922	0.916	0.959
																																								108.93	0.918	0.939	0.872
																																								109.71	0.867	0.956	0.923
																																								110.49	0.933	0.836	0.842
																																								111.27	1.052	0.873	0.898
																																								112.05	0.892	0.875	0.828
																																								112.83	0.965	0.915	1.015
																																								113.61	0.932	0.956	0.986
																																								114.39	0.903	0.955	0.959
																																								115.17	0.944	0.971	0.93
																																								115.95	0.9	0.941	0.847
																																								116.73	0.847	0.885	0.896
																																								117.51	0.917	0.857	0.844
																																								118.29	0.923	1.016	0.844
																																								119.07	1	0.9	0.915
																																								119.85	0.95	1.014	0.878
																																								120.63	0.87	0.943	0.808
																																								121.41	0.874	0.956	0.906
																																								122.19	0.878	1	0.851
																																								122.97	0.966	0.918	0.904
																																								123.75	0.918	0.9	0.984
																																								124.53	0.953	0.827	0.9
																																								125.31	0.912	0.871	0.973
																																								126.09	0.879	0.927	0.987
																																								126.87	0.966	0.875	0.917
																																								127.65	0.929	0.889	0.9
																																								128.43	0.943	0.823	0.922
																																								129.21	0.901	0.971	1
																																								129.99	0.94	0.851	0.918
																																								130.77	0.94	1.046	1.014
																																								131.55	0.942	0.847	0.883
																																								132.33	0.954	0.9	1.069
																																								133.11	0.867	0.865	0.957
																																								133.89	0.827	1	0.91
																																								134.67	0.91	0.929	0.93
																																								135.45	0.938	0.859	1
																																								136.23	0.944	1	0.934
																																								137.01	0.965	0.861	0.893
																																								137.79	0.922	1.03	0.973
																																								138.57	0.862	0.814	0.986
																																								139.35	0.89	0.915	0.906
																																								140.13	0.954	0.895	0.863
																																								140.91	1	0.97	0.918
																																								141.69	0.967	0.883	0.93
																																								142.47	0.966	0.871	0.911
																																								143.25	0.901	1.048	0.942
																																								144.03	0.955	0.875	0.919
																																								144.81	0.928	0.89	1
																																								145.59	0.988	0.928	1.028
																																								146.37	0.806	0.831	0.97
																																								147.15	0.907	0.928	0.91
																																								147.93	0.875	0.831	0.861
																																								148.71	0.977	0.898	0.901
																																								149.49	0.9	0.985	0.901
																																								150.27	0.95	0.859	0.917
																																								151.05	0.942	0.943	0.918
																																								151.83	0.978	0.845	0.867
																																								152.61	0.942	0.943	0.928
																																								153.39	0.988	0.927	0.836
																																								154.17	0.891	0.941	0.932
																																								154.95	0.935	0.889	0.861
																																								155.73	0.923	0.775	0.861
																																								156.51	0.911	0.942	0.957
																																								Time/Pos	E02	E03	E04
																																								0	0.925	0.985	0.836
																																								0.39	0.968	1.016	1.026
																																								1.17	0.928	1.061	0.925
																																								1.95	0.885	0.97	0.961
																																								2.73	0.926	0.932	0.962
																																								3.51	0.885	0.906	0.924
																																								4.29	0.97	0.915	0.96
																																								5.07	0.9	0.935	0.911
																																								5.85	1.015	0.971	0.912
																																								6.63	0.927	1	0.962
																																								7.41	0.97	0.904	1.013
																																								8.19	0.878	0.89	1
																																								8.97	0.956	0.859	1.096
																																								9.75	0.887	0.93	1.04
																																								10.53	0.922	0.956	1.053
																																								11.31	1	0.9	1.037
																																								12.09	1.014	0.942	0.861
																																								12.87	0.918	0.986	1.055
																																								13.65	0.87	0.848	0.883
																																								14.43	0.949	1	0.938
																																								15.21	0.947	0.947	0.962
																																								15.99	0.883	1	0.887
																																								16.77	0.892	0.971	1.133
																																								17.55	0.95	0.873	0.95
																																								18.33	0.931	0.942	0.961
																																								19.11	0.9	0.926	0.935
																																								19.89	0.912	0.943	0.926
																																								20.67	0.912	0.942	0.875
																																								21.45	1	0.844	0.912
																																								22.23	0.891	0.844	0.975
																																								23.01	0.912	1.014	0.95
																																								23.79	0.974	0.931	0.869
																																								24.57	0.898	0.97	0.879
																																								25.35	0.877	0.878	0.948
																																								26.13	0.912	0.986	0.949
																																								26.91	0.974	0.906	0.828
																																								27.69	0.939	0.849	0.924
																																								28.47	0.986	0.93	0.974
																																								29.25	0.974	0.915	0.896
																																								30.03	0.915	0.986	1
																																								30.81	0.914	0.905	0.868
																																								31.59	1	0.917	1.026
																																								32.37	1	0.831	0.937
																																								33.15	0.891	0.985	0.938
																																								33.93	0.938	0.957	0.974
																																								34.71	0.949	0.986	0.912
																																								35.49	0.937	0.96	0.934
																																								36.27	0.94	0.97	0.961
																																								37.05	0.915	0.929	0.96
																																								37.83	0.894	0.905	1.11
																																								38.61	1.053	0.904	0.879
																																								39.51	0.882	0.892	0.974
																																								40.29	1.012	1	1.027
																																								41.07	0.951	0.956	0.947
																																								41.85	0.9	0.89	0.91
																																								42.63	0.874	0.917	0.95
																																								43.41	0.887	0.853	0.949
																																								44.19	0.866	0.944	0.912
																																								44.97	0.938	0.928	0.901
																																								45.75	0.815	0.956	0.736
																																								46.53	0.962	0.986	1.085
																																								47.31	0.844	0.892	0.807
																																								48.09	1.065	0.904	0.949
																																								48.87	0.924	0.887	0.873
																																								49.65	0.903	0.849	0.923
																																								50.43	0.974	1.015	0.937
																																								51.21	0.962	1	0.883
																																								51.99	0.986	0.892	0.872
																																								52.77	0.927	1.03	0.987
																																								53.55	0.89	0.819	0.816
																																								54.33	0.869	0.836	0.887
																																								55.11	0.893	0.943	0.96
																																								55.89	0.938	0.928	0.937
																																								56.67	0.939	0.865	0.938
																																								57.45	0.914	1.03	1.04
																																								58.23	0.884	0.915	0.932
																																								59.01	0.874	0.808	0.959
																																								59.79	0.884	0.914	0.889
																																								60.57	0.987	0.942	0.947
																																								61.35	0.893	0.885	0.896
																																								62.13	0.903	0.887	0.936
																																								62.91	0.891	0.9	0.821
																																								63.69	0.926	0.811	0.868
																																								64.47	0.826	0.943	0.949
																																								65.25	0.986	0.855	0.896
																																								66.03	0.951	0.873	1.04
																																								66.81	0.884	0.901	1.031
																																								67.59	0.913	0.808	1.026
																																								68.37	1.012	0.919	0.87
																																								69.15	0.953	0.93	0.889
																																								69.93	0.885	0.795	1.027
																																								70.71	0.902	0.901	0.924
																																								71.49	0.821	0.827	0.9
																																								72.27	0.951	0.78	0.904
																																								73.05	0.926	0.956	1.014
																																								73.83	0.94	0.956	0.924
																																								74.61	0.926	0.861	0.944
																																								75.39	0.884	0.849	1.027
																																								76.17	0.856	0.887	0.923
																																								76.95	0.81	0.918	0.948
																																								77.73	0.931	0.9	0.948
																																								78.51	0.894	0.892	1.071
																																								79.29	0.845	0.901	0.894
																																								80.07	0.95	0.843	0.867
																																								80.85	0.849	0.957	0.974
																																								81.63	0.965	0.957	0.87
																																								82.41	0.937	0.849	0.83
																																								83.19	0.907	0.9	0.873
																																								83.97	0.916	0.94	0.924
																																								84.75	0.95	0.865	0.974
																																								85.53	0.954	0.954	0.987
																																								86.31	0.939	0.859	0.957
																																								87.09	0.988	0.887	0.973
																																								87.87	0.853	0.867	0.849
																																								88.65	0.89	0.971	0.922
																																								89.43	0.921	0.846	0.873
																																								90.21	0.869	0.884	0.911
																																								90.99	1.012	0.985	0.898
																																								91.77	0.904	1	0.907
																																								92.55	0.976	0.9	0.906
																																								93.33	0.953	0.928	0.974
																																								94.11	0.83	0.816	0.948
																																								94.89	0.906	0.791	1
																																								95.67	0.886	0.859	0.898
																																								96.45	0.988	1.014	0.887
																																								97.23	0.918	0.915	0.934
																																								98.01	0.851	0.942	0.919
																																								98.79	0.95	0.829	0.906
																																								99.57	0.823	0.918	1
																																								100.35	0.917	0.928	0.846
																																								101.13	0.886	0.843	0.959
																																								101.91	0.965	0.851	0.93
																																								102.69	0.89	0.861	0.839
																																								103.47	0.949	0.942	0.842
																																								104.25	0.91	0.957	0.875
																																								105.03	0.882	0.84	0.917
																																								105.81	0.976	0.811	0.9
																																								106.59	0.949	0.84	0.947
																																								107.37	0.918	0.942	0.917
																																								108.15	0.922	0.916	0.959
																																								108.93	0.918	0.939	0.872
																																								109.71	0.867	0.956	0.923
																																								110.49	0.933	0.836	0.842
																																								111.27	1.052	0.873	0.898
																																								112.05	0.892	0.875	0.828
																																								112.83	0.965	0.915	1.015
																																								113.61	0.932	0.956	0.986
																																								114.39	0.903	0.955	0.959
																																								115.17	0.944	0.971	0.93
																																								115.95	0.9	0.941	0.847
																																								116.73	0.847	0.885	0.896
																																								117.51	0.917	0.857	0.844
																																								118.29	0.923	1.016	0.844
																																								119.07	1	0.9	0.915
																																								119.85	0.95	1.014	0.878
																																								120.63	0.87	0.943	0.808
																																								121.41	0.874	0.956	0.906
																																								122.19	0.878	1	0.851
																																								122.97	0.966	0.918	0.904
																																								123.75	0.918	0.9	0.984
																																								124.53	0.953	0.827	0.9
																																								125.31	0.912	0.871	0.973
																																								126.09	0.879	0.927	0.987
																																								126.87	0.966	0.875	0.917
																																								127.65	0.929	0.889	0.9
																																								128.43	0.943	0.823	0.922
																																								129.21	0.901	0.971	1
																																								129.99	0.94	0.851	0.918
																																								130.77	0.94	1.046	1.014
																																								131.55	0.942	0.847	0.883
																																								132.33	0.954	0.9	1.069
																																								133.11	0.867	0.865	0.957
																																								133.89	0.827	1	0.91
																																								134.67	0.91	0.929	0.93
																																								135.45	0.938	0.859	1
																																								136.23	0.944	1	0.934
																																								137.01	0.965	0.861	0.893
																																								137.79	0.922	1.03	0.973
																																								138.57	0.862	0.814	0.986
																																								139.35	0.89	0.915	0.906
																																								140.13	0.954	0.895	0.863
																																								140.91	1	0.97	0.918
																																								141.69	0.967	0.883	0.93
																																								142.47	0.966	0.871	0.911
																																								143.25	0.901	1.048	0.942
																																								144.03	0.955	0.875	0.919
																																								144.81	0.928	0.89	1
																																								145.59	0.988	0.928	1.028
																																								146.37	0.806	0.831	0.97
																																								147.15	0.907	0.928	0.91
																																								147.93	0.875	0.831	0.861
																																								148.71	0.977	0.898	0.901
																																								149.49	0.9	0.985	0.901
																																								150.27	0.95	0.859	0.917
																																								151.05	0.942	0.943	0.918
																																								151.83	0.978	0.845	0.867
																																								152.61	0.942	0.943	0.928
																																								153.39	0.988	0.927	0.836
																																								154.17	0.891	0.941	0.932
																																								154.95	0.935	0.889	0.861
																																								155.73	0.923	0.775	0.861
																																								156.51	0.911	0.942	0.957
																																								Time/Pos	E02	E03	E04
																																								0	0.925	0.985	0.836
																																								0.39	0.968	1.016	1.026
																																								1.17	0.928	1.061	0.925
																																								1.95	0.885	0.97	0.961
																																								2.73	0.926	0.932	0.962
																																								3.51	0.885	0.906	0.924
																																								4.29	0.97	0.915	0.96
																																								5.07	0.9	0.935	0.911
																																								5.85	1.015	0.971	0.912
																																								6.63	0.927	1	0.962
																																								7.41	0.97	0.904	1.013
																																								8.19	0.878	0.89	1
																																								8.97	0.956	0.859	1.096
																																								9.75	0.887	0.93	1.04
																																								10.53	0.922	0.956	1.053
																																								11.31	1	0.9	1.037
																																								12.09	1.014	0.942	0.861
																																								12.87	0.918	0.986	1.055
																																								13.65	0.87	0.848	0.883
																																								14.43	0.949	1	0.938
																																								15.21	0.947	0.947	0.962
																																								15.99	0.883	1	0.887
																																								16.77	0.892	0.971	1.133
																																								17.55	0.95	0.873	0.95
																																								18.33	0.931	0.942	0.961
																																								19.11	0.9	0.926	0.935
																																								19.89	0.912	0.943	0.926
																																								20.67	0.912	0.942	0.875
																																								21.45	1	0.844	0.912
																																								22.23	0.891	0.844	0.975
																																								23.01	0.912	1.014	0.95
																																								23.79	0.974	0.931	0.869
																																								24.57	0.898	0.97	0.879
																																								25.35	0.877	0.878	0.948
																																								26.13	0.912	0.986	0.949
																																								26.91	0.974	0.906	0.828
																																								27.69	0.939	0.849	0.924
																																								28.47	0.986	0.93	0.974
																																								29.25	0.974	0.915	0.896
																																								30.03	0.915	0.986	1
																																								30.81	0.914	0.905	0.868
																																								31.59	1	0.917	1.026
																																								32.37	1	0.831	0.937
																																								33.15	0.891	0.985	0.938
																																								33.93	0.938	0.957	0.974
																																								34.71	0.949	0.986	0.912
																																								35.49	0.937	0.96	0.934
																																								36.27	0.94	0.97	0.961
																																								37.05	0.915	0.929	0.96
																																								37.83	0.894	0.905	1.11
																																								38.61	1.053	0.904	0.879
																																								39.51	0.882	0.892	0.974
																																								40.29	1.012	1	1.027
																																								41.07	0.951	0.956	0.947
																																								41.85	0.9	0.89	0.91
																																								42.63	0.874	0.917	0.95
																																								43.41	0.887	0.853	0.949
																																								44.19	0.866	0.944	0.912
																																								44.97	0.938	0.928	0.901
																																								45.75	0.815	0.956	0.736
																																								46.53	0.962	0.986	1.085
																																								47.31	0.844	0.892	0.807
																																								48.09	1.065	0.904	0.949
																																								48.87	0.924	0.887	0.873
																																								49.65	0.903	0.849	0.923
																																								50.43	0.974	1.015	0.937
																																								51.21	0.962	1	0.883
																																								51.99	0.986	0.892	0.872
																																								52.77	0.927	1.03	0.987
																																								53.55	0.89	0.819	0.816
																																								54.33	0.869	0.836	0.887
																																								55.11	0.893	0.943	0.96
																																								55.89	0.938	0.928	0.937
																																								56.67	0.939	0.865	0.938
																																								57.45	0.914	1.03	1.04
																																								58.23	0.884	0.915	0.932
																																								59.01	0.874	0.808	0.959
																																								59.79	0.884	0.914	0.889
																																								60.57	0.987	0.942	0.947
																																								61.35	0.893	0.885	0.896
																																								62.13	0.903	0.887	0.936
																																								62.91	0.891	0.9	0.821
																																								63.69	0.926	0.811	0.868
																																								64.47	0.826	0.943	0.949
																																								65.25	0.986	0.855	0.896
																																								66.03	0.951	0.873	1.04
																																								66.81	0.884	0.901	1.031
																																								67.59	0.913	0.808	1.026
																																								68.37	1.012	0.919	0.87
																																								69.15	0.953	0.93	0.889
																																								69.93	0.885	0.795	1.027
																																								70.71	0.902	0.901	0.924
																																								71.49	0.821	0.827	0.9
																																								72.27	0.951	0.78	0.904
																																								73.05	0.926	0.956	1.014
																																								73.83	0.94	0.956	0.924
																																								74.61	0.926	0.861	0.944
																																								75.39	0.884	0.849	1.027
																																								76.17	0.856	0.887	0.923
																																								76.95	0.81	0.918	0.948
																																								77.73	0.931	0.9	0.948
																																								78.51	0.894	0.892	1.071
																																								79.29	0.845	0.901	0.894
																																								80.07	0.95	0.843	0.867
																																								80.85	0.849	0.957	0.974
																																								81.63	0.965	0.957	0.87
																																								82.41	0.937	0.849	0.83
																																								83.19	0.907	0.9	0.873
																																								83.97	0.916	0.94	0.924
																																								84.75	0.95	0.865	0.974
																																								85.53	0.954	0.954	0.987
																																								86.31	0.939	0.859	0.957
																																								87.09	0.988	0.887	0.973
																																								87.87	0.853	0.867	0.849
																																								88.65	0.89	0.971	0.922
																																								89.43	0.921	0.846	0.873
																																								90.21	0.869	0.884	0.911
																																								90.99	1.012	0.985	0.898
																																								91.77	0.904	1	0.907
																																								92.55	0.976	0.9	0.906
																																								93.33	0.953	0.928	0.974
																																								94.11	0.83	0.816	0.948
																																								94.89	0.906	0.791	1
																																								95.67	0.886	0.859	0.898
																																								96.45	0.988	1.014	0.887
																																								97.23	0.918	0.915	0.934
																																								98.01	0.851	0.942	0.919
																																								98.79	0.95	0.829	0.906
																																								99.57	0.823	0.918	1
																																								100.35	0.917	0.928	0.846
																																								101.13	0.886	0.843	0.959
																																								101.91	0.965	0.851	0.93
																																								102.69	0.89	0.861	0.839
																																								103.47	0.949	0.942	0.842
																																								104.25	0.91	0.957	0.875
																																								105.03	0.882	0.84	0.917
																																								105.81	0.976	0.811	0.9
																																								106.59	0.949	0.84	0.947
																																								107.37	0.918	0.942	0.917
																																								108.15	0.922	0.916	0.959
																																								108.93	0.918	0.939	0.872
																																								109.71	0.867	0.956	0.923
																																								110.49	0.933	0.836	0.842
																																								111.27	1.052	0.873	0.898
																																								112.05	0.892	0.875	0.828
																																								112.83	0.965	0.915	1.015
																																								113.61	0.932	0.956	0.986
																																								114.39	0.903	0.955	0.959
																																								115.17	0.944	0.971	0.93
																																								115.95	0.9	0.941	0.847
																																								116.73	0.847	0.885	0.896
																																								117.51	0.917	0.857	0.844
																																								118.29	0.923	1.016	0.844
																																								119.07	1	0.9	0.915
																																								119.85	0.95	1.014	0.878
																																								120.63	0.87	0.943	0.808
																																								121.41	0.874	0.956	0.906
																																								122.19	0.878	1	0.851
																																								122.97	0.966	0.918	0.904
																																								123.75	0.918	0.9	0.984
																																								124.53	0.953	0.827	0.9
																																								125.31	0.912	0.871	0.973
																																								126.09	0.879	0.927	0.987
																																								126.87	0.966	0.875	0.917
																																								127.65	0.929	0.889	0.9
																																								128.43	0.943	0.823	0.922
																																								129.21	0.901	0.971	1
																																								129.99	0.94	0.851	0.918
																																								130.77	0.94	1.046	1.014
																																								131.55	0.942	0.847	0.883
																																								132.33	0.954	0.9	1.069
																																								133.11	0.867	0.865	0.957
																																								133.89	0.827	1	0.91
																																								134.67	0.91	0.929	0.93
																																								135.45	0.938	0.859	1
																																								136.23	0.944	1	0.934
																																								137.01	0.965	0.861	0.893
																																								137.79	0.922	1.03	0.973
																																								138.57	0.862	0.814	0.986
																																								139.35	0.89	0.915	0.906
																																								140.13	0.954	0.895	0.863
																																								140.91	1	0.97	0.918
																																								141.69	0.967	0.883	0.93
																																								142.47	0.966	0.871	0.911
																																								143.25	0.901	1.048	0.942
																																								144.03	0.955	0.875	0.919
																																								144.81	0.928	0.89	1
																																								145.59	0.988	0.928	1.028
																																								146.37	0.806	0.831	0.97
																																								147.15	0.907	0.928	0.91
																																								147.93	0.875	0.831	0.861
																																								148.71	0.977	0.898	0.901
																																								149.49	0.9	0.985	0.901
																																								150.27	0.95	0.859	0.917
																																								151.05	0.942	0.943	0.918
																																								151.83	0.978	0.845	0.867
																																								152.61	0.942	0.943	0.928
																																								153.39	0.988	0.927	0.836
																																								154.17	0.891	0.941	0.932
																																								154.95	0.935	0.889	0.861
																																								155.73	0.923	0.775	0.861
																																								156.51	0.911	0.942	0.957
																																								Time/Pos	E02	E03	E04
																																								0	0.925	0.985	0.836
																																								0.39	0.968	1.016	1.026
																																								1.17	0.928	1.061	0.925
																																								1.95	0.885	0.97	0.961
																																								2.73	0.926	0.932	0.962
																																								3.51	0.885	0.906	0.924
																																								4.29	0.97	0.915	0.96
																																								5.07	0.9	0.935	0.911
																																								5.85	1.015	0.971	0.912
																																								6.63	0.927	1	0.962
																																								7.41	0.97	0.904	1.013
																																								8.19	0.878	0.89	1
																																								8.97	0.956	0.859	1.096
																																								9.75	0.887	0.93	1.04
																																								10.53	0.922	0.956	1.053
																																								11.31	1	0.9	1.037
																																								12.09	1.014	0.942	0.861
																																								12.87	0.918	0.986	1.055
																																								13.65	0.87	0.848	0.883
																																								14.43	0.949	1	0.938
																																								15.21	0.947	0.947	0.962
																																								15.99	0.883	1	0.887
																																								16.77	0.892	0.971	1.133
																																								17.55	0.95	0.873	0.95
																																								18.33	0.931	0.942	0.961
																																								19.11	0.9	0.926	0.935
																																								19.89	0.912	0.943	0.926
																																								20.67	0.912	0.942	0.875
																																								21.45	1	0.844	0.912
																																								22.23	0.891	0.844	0.975
																																								23.01	0.912	1.014	0.95
																																								23.79	0.974	0.931	0.869
																																								24.57	0.898	0.97	0.879
																																								25.35	0.877	0.878	0.948
																																								26.13	0.912	0.986	0.949
																																								26.91	0.974	0.906	0.828
																																								27.69	0.939	0.849	0.924
																																								28.47	0.986	0.93	0.974
																																								29.25	0.974	0.915	0.896
																																								30.03	0.915	0.986	1
																																								30.81	0.914	0.905	0.868
																																								31.59	1	0.917	1.026
																																								32.37	1	0.831	0.937
																																								33.15	0.891	0.985	0.938
																																								33.93	0.938	0.957	0.974
																																								34.71	0.949	0.986	0.912
																																								35.49	0.937	0.96	0.934
																																								36.27	0.94	0.97	0.961
																																								37.05	0.915	0.929	0.96
																																								37.83	0.894	0.905	1.11
																																								38.61	1.053	0.904	0.879
																																								39.51	0.882	0.892	0.974
																																								40.29	1.012	1	1.027
																																								41.07	0.951	0.956	0.947
																																								41.85	0.9	0.89	0.91
																																								42.63	0.874	0.917	0.95
																																								43.41	0.887	0.853	0.949
																																								44.19	0.866	0.944	0.912
																																								44.97	0.938	0.928	0.901
																																								45.75	0.815	0.956	0.736
																																								46.53	0.962	0.986	1.085
																																								47.31	0.844	0.892	0.807
																																								48.09	1.065	0.904	0.949
																																								48.87	0.924	0.887	0.873
																																								49.65	0.903	0.849	0.923
																																								50.43	0.974	1.015	0.937
																																								51.21	0.962	1	0.883
																																								51.99	0.986	0.892	0.872
																																								52.77	0.927	1.03	0.987
																																								53.55	0.89	0.819	0.816
																																								54.33	0.869	0.836	0.887
																																								55.11	0.893	0.943	0.96
																																								55.89	0.938	0.928	0.937
																																								56.67	0.939	0.865	0.938
																																								57.45	0.914	1.03	1.04
																																								58.23	0.884	0.915	0.932
																																								59.01	0.874	0.808	0.959
																																								59.79	0.884	0.914	0.889
																																								60.57	0.987	0.942	0.947
																																								61.35	0.893	0.885	0.896
																																								62.13	0.903	0.887	0.936
																																								62.91	0.891	0.9	0.821
																																								63.69	0.926	0.811	0.868
																																								64.47	0.826	0.943	0.949
																																								65.25	0.986	0.855	0.896
																																								66.03	0.951	0.873	1.04
																																								66.81	0.884	0.901	1.031
																																								67.59	0.913	0.808	1.026
																																								68.37	1.012	0.919	0.87
																																								69.15	0.953	0.93	0.889
																																								69.93	0.885	0.795	1.027
																																								70.71	0.902	0.901	0.924
																																								71.49	0.821	0.827	0.9
																																								72.27	0.951	0.78	0.904
																																								73.05	0.926	0.956	1.014
																																								73.83	0.94	0.956	0.924
																																								74.61	0.926	0.861	0.944
																																								75.39	0.884	0.849	1.027
																																								76.17	0.856	0.887	0.923
																																								76.95	0.81	0.918	0.948
																																								77.73	0.931	0.9	0.948
																																								78.51	0.894	0.892	1.071
																																								79.29	0.845	0.901	0.894
																																								80.07	0.95	0.843	0.867
																																								80.85	0.849	0.957	0.974
																																								81.63	0.965	0.957	0.87
																																								82.41	0.937	0.849	0.83
																																								83.19	0.907	0.9	0.873
																																								83.97	0.916	0.94	0.924
																																								84.75	0.95	0.865	0.974
																																								85.53	0.954	0.954	0.987
																																								86.31	0.939	0.859	0.957
																																								87.09	0.988	0.887	0.973
																																								87.87	0.853	0.867	0.849
																																								88.65	0.89	0.971	0.922
																																								89.43	0.921	0.846	0.873
																																								90.21	0.869	0.884	0.911
																																								90.99	1.012	0.985	0.898
																																								91.77	0.904	1	0.907
																																								92.55	0.976	0.9	0.906
																																								93.33	0.953	0.928	0.974
																																								94.11	0.83	0.816	0.948
																																								94.89	0.906	0.791	1
																																								95.67	0.886	0.859	0.898
																																								96.45	0.988	1.014	0.887
																																								97.23	0.918	0.915	0.934
																																								98.01	0.851	0.942	0.919
																																								98.79	0.95	0.829	0.906
																																								99.57	0.823	0.918	1
																																								100.35	0.917	0.928	0.846
																																								101.13	0.886	0.843	0.959
																																								101.91	0.965	0.851	0.93
																																								102.69	0.89	0.861	0.839
																																								103.47	0.949	0.942	0.842
																																								104.25	0.91	0.957	0.875
																																								105.03	0.882	0.84	0.917
																																								105.81	0.976	0.811	0.9
																																								106.59	0.949	0.84	0.947
																																								107.37	0.918	0.942	0.917
																																								108.15	0.922	0.916	0.959
																																								108.93	0.918	0.939	0.872
																																								109.71	0.867	0.956	0.923
																																								110.49	0.933	0.836	0.842
																																								111.27	1.052	0.873	0.898
																																								112.05	0.892	0.875	0.828
																																								112.83	0.965	0.915	1.015
																																								113.61	0.932	0.956	0.986
																																								114.39	0.903	0.955	0.959
																																								115.17	0.944	0.971	0.93
																																								115.95	0.9	0.941	0.847
																																								116.73	0.847	0.885	0.896
																																								117.51	0.917	0.857	0.844
																																								118.29	0.923	1.016	0.844
																																								119.07	1	0.9	0.915
																																								119.85	0.95	1.014	0.878
																																								120.63	0.87	0.943	0.808
																																								121.41	0.874	0.956	0.906
																																								122.19	0.878	1	0.851
																																								122.97	0.966	0.918	0.904
																																								123.75	0.918	0.9	0.984
																																								124.53	0.953	0.827	0.9
																																								125.31	0.912	0.871	0.973
																																								126.09	0.879	0.927	0.987
																																								126.87	0.966	0.875	0.917
																																								127.65	0.929	0.889	0.9
																																								128.43	0.943	0.823	0.922
																																								129.21	0.901	0.971	1
																																								129.99	0.94	0.851	0.918
																																								130.77	0.94	1.046	1.014
																																								131.55	0.942	0.847	0.883
																																								132.33	0.954	0.9	1.069
																																								133.11	0.867	0.865	0.957
																																								133.89	0.827	1	0.91
																																								134.67	0.91	0.929	0.93
																																								135.45	0.938	0.859	1
																																								136.23	0.944	1	0.934
																																								137.01	0.965	0.861	0.893
																																								137.79	0.922	1.03	0.973
																																								138.57	0.862	0.814	0.986
																																								139.35	0.89	0.915	0.906
																																								140.13	0.954	0.895	0.863
																																								140.91	1	0.97	0.918
																																								141.69	0.967	0.883	0.93
																																								142.47	0.966	0.871	0.911
																																								143.25	0.901	1.048	0.942
																																								144.03	0.955	0.875	0.919
																																								144.81	0.928	0.89	1
																																								145.59	0.988	0.928	1.028
																																								146.37	0.806	0.831	0.97
																																								147.15	0.907	0.928	0.91
																																								147.93	0.875	0.831	0.861
																																								148.71	0.977	0.898	0.901
																																								149.49	0.9	0.985	0.901
																																								150.27	0.95	0.859	0.917
																																								151.05	0.942	0.943	0.918
																																								151.83	0.978	0.845	0.867
																																								152.61	0.942	0.943	0.928
																																								153.39	0.988	0.927	0.836
																																								154.17	0.891	0.941	0.932
																																								154.95	0.935	0.889	0.861
																																								155.73	0.923	0.775	0.861
																																								156.51	0.911	0.942	0.957
																																								Time/Pos	E02	E03	E04
																																								0	0.925	0.985	0.836
																																								0.39	0.968	1.016	1.026
																																								1.17	0.928	1.061	0.925
																																								1.95	0.885	0.97	0.961
																																								2.73	0.926	0.932	0.962
																																								3.51	0.885	0.906	0.924
																																								4.29	0.97	0.915	0.96
																																								5.07	0.9	0.935	0.911
																																								5.85	1.015	0.971	0.912
																																								6.63	0.927	1	0.962
																																								7.41	0.97	0.904	1.013
																																								8.19	0.878	0.89	1
																																								8.97	0.956	0.859	1.096
																																								9.75	0.887	0.93	1.04
																																								10.53	0.922	0.956	1.053
																																								11.31	1	0.9	1.037
																																								12.09	1.014	0.942	0.861
																																								12.87	0.918	0.986	1.055
																																								13.65	0.87	0.848	0.883
																																								14.43	0.949	1	0.938
																																								15.21	0.947	0.947	0.962
																																								15.99	0.883	1	0.887
																																								16.77	0.892	0.971	1.133
																																								17.55	0.95	0.873	0.95
																																								18.33	0.931	0.942	0.961
																																								19.11	0.9	0.926	0.935
																																								19.89	0.912	0.943	0.926
																																								20.67	0.912	0.942	0.875
																																								21.45	1	0.844	0.912
																																								22.23	0.891	0.844	0.975
																																								23.01	0.912	1.014	0.95
																																								23.79	0.974	0.931	0.869
																																								24.57	0.898	0.97	0.879
																																								25.35	0.877	0.878	0.948
																																								26.13	0.912	0.986	0.949
																																								26.91	0.974	0.906	0.828
																																								27.69	0.939	0.849	0.924
																																								28.47	0.986	0.93	0.974
																																								29.25	0.974	0.915	0.896
																																								30.03	0.915	0.986	1
																																								30.81	0.914	0.905	0.868
																																								31.59	1	0.917	1.026
																																								32.37	1	0.831	0.937
																																								33.15	0.891	0.985	0.938
																																								33.93	0.938	0.957	0.974
																																								34.71	0.949	0.986	0.912
																																								35.49	0.937	0.96	0.934
																																								36.27	0.94	0.97	0.961
																																								37.05	0.915	0.929	0.96
																																								37.83	0.894	0.905	1.11
																																								38.61	1.053	0.904	0.879
																																								39.51	0.882	0.892	0.974
																																								40.29	1.012	1	1.027
																																								41.07	0.951	0.956	0.947
																																								41.85	0.9	0.89	0.91
																																								42.63	0.874	0.917	0.95
																																								43.41	0.887	0.853	0.949
																																								44.19	0.866	0.944	0.912
																																								44.97	0.938	0.928	0.901
																																								45.75	0.815	0.956	0.736
																																								46.53	0.962	0.986	1.085
																																								47.31	0.844	0.892	0.807
																																								48.09	1.065	0.904	0.949
																																								48.87	0.924	0.887	0.873
																																								49.65	0.903	0.849	0.923
																																								50.43	0.974	1.015	0.937
																																								51.21	0.962	1	0.883
																																								51.99	0.986	0.892	0.872
																																								52.77	0.927	1.03	0.987
																																								53.55	0.89	0.819	0.816
																																								54.33	0.869	0.836	0.887
																																								55.11	0.893	0.943	0.96
																																								55.89	0.938	0.928	0.937
																																								56.67	0.939	0.865	0.938
																																								57.45	0.914	1.03	1.04
																																								58.23	0.884	0.915	0.932
																																								59.01	0.874	0.808	0.959
																																								59.79	0.884	0.914	0.889
																																								60.57	0.987	0.942	0.947
																																								61.35	0.893	0.885	0.896
																																								62.13	0.903	0.887	0.936
																																								62.91	0.891	0.9	0.821
																																								63.69	0.926	0.811	0.868
																																								64.47	0.826	0.943	0.949
																																								65.25	0.986	0.855	0.896
																																								66.03	0.951	0.873	1.04
																																								66.81	0.884	0.901	1.031
																																								67.59	0.913	0.808	1.026
																																								68.37	1.012	0.919	0.87
																																								69.15	0.953	0.93	0.889
																																								69.93	0.885	0.795	1.027
																																								70.71	0.902	0.901	0.924
																																								71.49	0.821	0.827	0.9
																																								72.27	0.951	0.78	0.904
																																								73.05	0.926	0.956	1.014
																																								73.83	0.94	0.956	0.924
																																								74.61	0.926	0.861	0.944
																																								75.39	0.884	0.849	1.027
																																								76.17	0.856	0.887	0.923
																																								76.95	0.81	0.918	0.948
																																								77.73	0.931	0.9	0.948
																																								78.51	0.894	0.892	1.071
																																								79.29	0.845	0.901	0.894
																																								80.07	0.95	0.843	0.867
																																								80.85	0.849	0.957	0.974
																																								81.63	0.965	0.957	0.87
																																								82.41	0.937	0.849	0.83
																																								83.19	0.907	0.9	0.873
																																								83.97	0.916	0.94	0.924
																																								84.75	0.95	0.865	0.974
																																								85.53	0.954	0.954	0.987
																																								86.31	0.939	0.859	0.957
																																								87.09	0.988	0.887	0.973
																																								87.87	0.853	0.867	0.849
																																								88.65	0.89	0.971	0.922
																																								89.43	0.921	0.846	0.873
																																								90.21	0.869	0.884	0.911
																																								90.99	1.012	0.985	0.898
																																								91.77	0.904	1	0.907
																																								92.55	0.976	0.9	0.906
																																								93.33	0.953	0.928	0.974
																																								94.11	0.83	0.816	0.948
																																								94.89	0.906	0.791	1
																																								95.67	0.886	0.859	0.898
																																								96.45	0.988	1.014	0.887
																																								97.23	0.918	0.915	0.934
																																								98.01	0.851	0.942	0.919
																																								98.79	0.95	0.829	0.906
																																								99.57	0.823	0.918	1
																																								100.35	0.917	0.928	0.846
																																								101.13	0.886	0.843	0.959
																																								101.91	0.965	0.851	0.93
																																								102.69	0.89	0.861	0.839
																																								103.47	0.949	0.942	0.842
																																								104.25	0.91	0.957	0.875
																																								105.03	0.882	0.84	0.917
																																								105.81	0.976	0.811	0.9
																																								106.59	0.949	0.84	0.947
																																								107.37	0.918	0.942	0.917
																																								108.15	0.922	0.916	0.959
																																								108.93	0.918	0.939	0.872
																																								109.71	0.867	0.956	0.923
																																								110.49	0.933	0.836	0.842
																																								111.27	1.052	0.873	0.898
																																								112.05	0.892	0.875	0.828
																																								112.83	0.965	0.915	1.015
																																								113.61	0.932	0.956	0.986
																																								114.39	0.903	0.955	0.959
																																								115.17	0.944	0.971	0.93
																																								115.95	0.9	0.941	0.847
																																								116.73	0.847	0.885	0.896
																																								117.51	0.917	0.857	0.844
																																								118.29	0.923	1.016	0.844
																																								119.07	1	0.9	0.915
																																								119.85	0.95	1.014	0.878
																																								120.63	0.87	0.943	0.808
																																								121.41	0.874	0.956	0.906
																																								122.19	0.878	1	0.851
																																								122.97	0.966	0.918	0.904
																																								123.75	0.918	0.9	0.984
																																								124.53	0.953	0.827	0.9
																																								125.31	0.912	0.871	0.973
																																								126.09	0.879	0.927	0.987
																																								126.87	0.966	0.875	0.917
																																								127.65	0.929	0.889	0.9
																																								128.43	0.943	0.823	0.922
																																								129.21	0.901	0.971	1
																																								129.99	0.94	0.851	0.918
																																								130.77	0.94	1.046	1.014
																																								131.55	0.942	0.847	0.883
																																								132.33	0.954	0.9	1.069
																																								133.11	0.867	0.865	0.957
																																								133.89	0.827	1	0.91
																																								134.67	0.91	0.929	0.93
																																								135.45	0.938	0.859	1
																																								136.23	0.944	1	0.934
																																								137.01	0.965	0.861	0.893
																																								137.79	0.922	1.03	0.973
																																								138.57	0.862	0.814	0.986
																																								139.35	0.89	0.915	0.906
																																								140.13	0.954	0.895	0.863
																																								140.91	1	0.97	0.918
																																								141.69	0.967	0.883	0.93
																																								142.47	0.966	0.871	0.911
																																								143.25	0.901	1.048	0.942
																																								144.03	0.955	0.875	0.919
																																								144.81	0.928	0.89	1
																																								145.59	0.988	0.928	1.028
																																								146.37	0.806	0.831	0.97
																																								147.15	0.907	0.928	0.91
																																								147.93	0.875	0.831	0.861
																																								148.71	0.977	0.898	0.901
																																								149.49	0.9	0.985	0.901
																																								150.27	0.95	0.859	0.917
																																								151.05	0.942	0.943	0.918
																																								151.83	0.978	0.845	0.867
																																								152.61	0.942	0.943	0.928
																																								153.39	0.988	0.927	0.836
																																								154.17	0.891	0.941	0.932
																																								154.95	0.935	0.889	0.861
																																								155.73	0.923	0.775	0.861
																																								156.51	0.911	0.942	0.957
																																								Time/Pos	E02	E03	E04
																																								0	0.925	0.985	0.836
																																								0.39	0.968	1.016	1.026
																																								1.17	0.928	1.061	0.925
																																								1.95	0.885	0.97	0.961
																																								2.73	0.926	0.932	0.962
																																								3.51	0.885	0.906	0.924
																																								4.29	0.97	0.915	0.96
																																								5.07	0.9	0.935	0.911
																																								5.85	1.015	0.971	0.912
																																								6.63	0.927	1	0.962
																																								7.41	0.97	0.904	1.013
																																								8.19	0.878	0.89	1
																																								8.97	0.956	0.859	1.096
																																								9.75	0.887	0.93	1.04
																																								10.53	0.922	0.956	1.053
																																								11.31	1	0.9	1.037
																																								12.09	1.014	0.942	0.861
																																								12.87	0.918	0.986	1.055
																																								13.65	0.87	0.848	0.883
																																								14.43	0.949	1	0.938
																																								15.21	0.947	0.947	0.962
																																								15.99	0.883	1	0.887
																																								16.77	0.892	0.971	1.133
																																								17.55	0.95	0.873	0.95
																																								18.33	0.931	0.942	0.961
																																								19.11	0.9	0.926	0.935
																																								19.89	0.912	0.943	0.926
																																								20.67	0.912	0.942	0.875
																																								21.45	1	0.844	0.912
																																								22.23	0.891	0.844	0.975
																																								23.01	0.912	1.014	0.95
																																								23.79	0.974	0.931	0.869
																																								24.57	0.898	0.97	0.879
																																								25.35	0.877	0.878	0.948
																																								26.13	0.912	0.986	0.949
																																								26.91	0.974	0.906	0.828
																																								27.69	0.939	0.849	0.924
																																								28.47	0.986	0.93	0.974
																																								29.25	0.974	0.915	0.896
																																								30.03	0.915	0.986	1
																																								30.81	0.914	0.905	0.868
																																								31.59	1	0.917	1.026
																																								32.37	1	0.831	0.937
																																								33.15	0.891	0.985	0.938
																																								33.93	0.938	0.957	0.974
																																								34.71	0.949	0.986	0.912
																																								35.49	0.937	0.96	0.934
																																								36.27	0.94	0.97	0.961
																																								37.05	0.915	0.929	0.96
																																								37.83	0.894	0.905	1.11
																																								38.61	1.053	0.904	0.879
																																								39.51	0.882	0.892	0.974
																																								40.29	1.012	1	1.027
																																								41.07	0.951	0.956	0.947
																																								41.85	0.9	0.89	0.91
																																								42.63	0.874	0.917	0.95
																																								43.41	0.887	0.853	0.949
																																								44.19	0.866	0.944	0.912
																																								44.97	0.938	0.928	0.901
																																								45.75	0.815	0.956	0.736
																																								46.53	0.962	0.986	1.085
																																								47.31	0.844	0.892	0.807
																																								48.09	1.065	0.904	0.949
																																								48.87	0.924	0.887	0.873
																																								49.65	0.903	0.849	0.923
																																								50.43	0.974	1.015	0.937
																																								51.21	0.962	1	0.883
																																								51.99	0.986	0.892	0.872
																																								52.77	0.927	1.03	0.987
																																								53.55	0.89	0.819	0.816
																																								54.33	0.869	0.836	0.887
																																								55.11	0.893	0.943	0.96
																																								55.89	0.938	0.928	0.937
																																								56.67	0.939	0.865	0.938
																																								57.45	0.914	1.03	1.04
																																								58.23	0.884	0.915	0.932
																																								59.01	0.874	0.808	0.959
																																								59.79	0.884	0.914	0.889
																																								60.57	0.987	0.942	0.947
																																								61.35	0.893	0.885	0.896
																																								62.13	0.903	0.887	0.936
																																								62.91	0.891	0.9	0.821
																																								63.69	0.926	0.811	0.868
																																								64.47	0.826	0.943	0.949
																																								65.25	0.986	0.855	0.896
																																								66.03	0.951	0.873	1.04
																																								66.81	0.884	0.901	1.031
																																								67.59	0.913	0.808	1.026
																																								68.37	1.012	0.919	0.87
																																								69.15	0.953	0.93	0.889
																																								69.93	0.885	0.795	1.027
																																								70.71	0.902	0.901	0.924
																																								71.49	0.821	0.827	0.9
																																								72.27	0.951	0.78	0.904
																																								73.05	0.926	0.956	1.014
																																								73.83	0.94	0.956	0.924
																																								74.61	0.926	0.861	0.944
																																								75.39	0.884	0.849	1.027
																																								76.17	0.856	0.887	0.923
																																								76.95	0.81	0.918	0.948
																																								77.73	0.931	0.9	0.948
																																								78.51	0.894	0.892	1.071
																																								79.29	0.845	0.901	0.894
																																								80.07	0.95	0.843	0.867
																																								80.85	0.849	0.957	0.974
																																								81.63	0.965	0.957	0.87
																																								82.41	0.937	0.849	0.83
																																								83.19	0.907	0.9	0.873
																																								83.97	0.916	0.94	0.924
																																								84.75	0.95	0.865	0.974
																																								85.53	0.954	0.954	0.987
																																								86.31	0.939	0.859	0.957
																																								87.09	0.988	0.887	0.973
																																								87.87	0.853	0.867	0.849
																																								88.65	0.89	0.971	0.922
																																								89.43	0.921	0.846	0.873
																																								90.21	0.869	0.884	0.911
																																								90.99	1.012	0.985	0.898
																																								91.77	0.904	1	0.907
																																								92.55	0.976	0.9	0.906
																																								93.33	0.953	0.928	0.974
																																								94.11	0.83	0.816	0.948
																																								94.89	0.906	0.791	1
																																								95.67	0.886	0.859	0.898
																																								96.45	0.988	1.014	0.887
																																								97.23	0.918	0.915	0.934
																																								98.01	0.851	0.942	0.919
																																								98.79	0.95	0.829	0.906
																																								99.57	0.823	0.918	1
																																								100.35	0.917	0.928	0.846
																																								101.13	0.886	0.843	0.959
																																								101.91	0.965	0.851	0.93
																																								102.69	0.89	0.861	0.839
																																								103.47	0.949	0.942	0.842
																																								104.25	0.91	0.957	0.875
																																								105.03	0.882	0.84	0.917
																																								105.81	0.976	0.811	0.9
																																								106.59	0.949	0.84	0.947
																																								107.37	0.918	0.942	0.917
																																								108.15	0.922	0.916	0.959
																																								108.93	0.918	0.939	0.872
																																								109.71	0.867	0.956	0.923
																																								110.49	0.933	0.836	0.842
																																								111.27	1.052	0.873	0.898
																																								112.05	0.892	0.875	0.828
																																								112.83	0.965	0.915	1.015
																																								113.61	0.932	0.956	0.986
																																								114.39	0.903	0.955	0.959
																																								115.17	0.944	0.971	0.93
																																								115.95	0.9	0.941	0.847
																																								116.73	0.847	0.885	0.896
																																								117.51	0.917	0.857	0.844
																																								118.29	0.923	1.016	0.844
																																								119.07	1	0.9	0.915
																																								119.85	0.95	1.014	0.878
																																								120.63	0.87	0.943	0.808
																																								121.41	0.874	0.956	0.906
																																								122.19	0.878	1	0.851
																																								122.97	0.966	0.918	0.904
																																								123.75	0.918	0.9	0.984
																																								124.53	0.953	0.827	0.9
																																								125.31	0.912	0.871	0.973
																																								126.09	0.879	0.927	0.987
																																								126.87	0.966	0.875	0.917
																																								127.65	0.929	0.889	0.9
																																								128.43	0.943	0.823	0.922
																																								129.21	0.901	0.971	1
																																								129.99	0.94	0.851	0.918
																																								130.77	0.94	1.046	1.014
																																								131.55	0.942	0.847	0.883
																																								132.33	0.954	0.9	1.069
																																								133.11	0.867	0.865	0.957
																																								133.89	0.827	1	0.91
																																								134.67	0.91	0.929	0.93
																																								135.45	0.938	0.859	1
																																								136.23	0.944	1	0.934
																																								137.01	0.965	0.861	0.893
																																								137.79	0.922	1.03	0.973
																																								138.57	0.862	0.814	0.986
																																								139.35	0.89	0.915	0.906
																																								140.13	0.954	0.895	0.863
																																								140.91	1	0.97	0.918
																																								141.69	0.967	0.883	0.93
																																								142.47	0.966	0.871	0.911
																																								143.25	0.901	1.048	0.942
																																								144.03	0.955	0.875	0.919
																																								144.81	0.928	0.89	1
																																								145.59	0.988	0.928	1.028
																																								146.37	0.806	0.831	0.97
																																								147.15	0.907	0.928	0.91
																																								147.93	0.875	0.831	0.861
																																								148.71	0.977	0.898	0.901
																																								149.49	0.9	0.985	0.901
																																								150.27	0.95	0.859	0.917
																																								151.05	0.942	0.943	0.918
																																								151.83	0.978	0.845	0.867
																																								152.61	0.942	0.943	0.928
																																								153.39	0.988	0.927	0.836
																																								154.17	0.891	0.941	0.932
																																								154.95	0.935	0.889	0.861
																																								155.73	0.923	0.775	0.861
																																								156.51	0.911	0.942	0.957
																																								Time/Pos	E02	E03	E04
																																								0	0.925	0.985	0.836
																																								0.39	0.968	1.016	1.026
																																								1.17	0.928	1.061	0.925
																																								1.95	0.885	0.97	0.961
																																								2.73	0.926	0.932	0.962
																																								3.51	0.885	0.906	0.924
																																								4.29	0.97	0.915	0.96
																																								5.07	0.9	0.935	0.911
																																								5.85	1.015	0.971	0.912
																																								6.63	0.927	1	0.962
																																								7.41	0.97	0.904	1.013
																																								8.19	0.878	0.89	1
																																								8.97	0.956	0.859	1.096
																																								9.75	0.887	0.93	1.04
																																								10.53	0.922	0.956	1.053
																																								11.31	1	0.9	1.037
																																								12.09	1.014	0.942	0.861
																																								12.87	0.918	0.986	1.055
																																								13.65	0.87	0.848	0.883
																																								14.43	0.949	1	0.938
																																								15.21	0.947	0.947	0.962
																																								15.99	0.883	1	0.887
																																								16.77	0.892	0.971	1.133
																																								17.55	0.95	0.873	0.95
																																								18.33	0.931	0.942	0.961
																																								19.11	0.9	0.926	0.935
																																								19.89	0.912	0.943	0.926
																																								20.67	0.912	0.942	0.875
																																								21.45	1	0.844	0.912
																																								22.23	0.891	0.844	0.975
																																								23.01	0.912	1.014	0.95
																																								23.79	0.974	0.931	0.869
																																								24.57	0.898	0.97	0.879
																																								25.35	0.877	0.878	0.948
																																								26.13	0.912	0.986	0.949
																																								26.91	0.974	0.906	0.828
																																								27.69	0.939	0.849	0.924
																																								28.47	0.986	0.93	0.974
																																								29.25	0.974	0.915	0.896
																																								30.03	0.915	0.986	1
																																								30.81	0.914	0.905	0.868
																																								31.59	1	0.917	1.026
																																								32.37	1	0.831	0.937
																																								33.15	0.891	0.985	0.938
																																								33.93	0.938	0.957	0.974
																																								34.71	0.949	0.986	0.912
																																								35.49	0.937	0.96	0.934
																																								36.27	0.94	0.97	0.961
																																								37.05	0.915	0.929	0.96
																																								37.83	0.894	0.905	1.11
																																								38.61	1.053	0.904	0.879
																																								39.51	0.882	0.892	0.974
																																								40.29	1.012	1	1.027
																																								41.07	0.951	0.956	0.947
																																								41.85	0.9	0.89	0.91
																																								42.63	0.874	0.917	0.95
																																								43.41	0.887	0.853	0.949
																																								44.19	0.866	0.944	0.912
																																								44.97	0.938	0.928	0.901
																																								45.75	0.815	0.956	0.736
																																								46.53	0.962	0.986	1.085
																																								47.31	0.844	0.892	0.807
																																								48.09	1.065	0.904	0.949
																																								48.87	0.924	0.887	0.873
																																								49.65	0.903	0.849	0.923
																																								50.43	0.974	1.015	0.937
																																								51.21	0.962	1	0.883
																																								51.99	0.986	0.892	0.872
																																								52.77	0.927	1.03	0.987
																																								53.55	0.89	0.819	0.816
																																								54.33	0.869	0.836	0.887
																																								55.11	0.893	0.943	0.96
																																								55.89	0.938	0.928	0.937
																																								56.67	0.939	0.865	0.938
																																								57.45	0.914	1.03	1.04
																																								58.23	0.884	0.915	0.932
																																								59.01	0.874	0.808	0.959
																																								59.79	0.884	0.914	0.889
																																								60.57	0.987	0.942	0.947
																																								61.35	0.893	0.885	0.896
																																								62.13	0.903	0.887	0.936
																																								62.91	0.891	0.9	0.821
																																								63.69	0.926	0.811	0.868
																																								64.47	0.826	0.943	0.949
																																								65.25	0.986	0.855	0.896
																																								66.03	0.951	0.873	1.04
																																								66.81	0.884	0.901	1.031
																																								67.59	0.913	0.808	1.026
																																								68.37	1.012	0.919	0.87
																																								69.15	0.953	0.93	0.889
																																								69.93	0.885	0.795	1.027
																																								70.71	0.902	0.901	0.924
																																								71.49	0.821	0.827	0.9
																																								72.27	0.951	0.78	0.904
																																								73.05	0.926	0.956	1.014
																																								73.83	0.94	0.956	0.924
																																								74.61	0.926	0.861	0.944
																																								75.39	0.884	0.849	1.027
																																								76.17	0.856	0.887	0.923
																																								76.95	0.81	0.918	0.948
																																								77.73	0.931	0.9	0.948
																																								78.51	0.894	0.892	1.071
																																								79.29	0.845	0.901	0.894
																																								80.07	0.95	0.843	0.867
																																								80.85	0.849	0.957	0.974
																																								81.63	0.965	0.957	0.87
																																								82.41	0.937	0.849	0.83
																																								83.19	0.907	0.9	0.873
																																								83.97	0.916	0.94	0.924
																																								84.75	0.95	0.865	0.974
																																								85.53	0.954	0.954	0.987
																																								86.31	0.939	0.859	0.957
																																								87.09	0.988	0.887	0.973
																																								87.87	0.853	0.867	0.849
																																								88.65	0.89	0.971	0.922
																																								89.43	0.921	0.846	0.873
																																								90.21	0.869	0.884	0.911
																																								90.99	1.012	0.985	0.898
																																								91.77	0.904	1	0.907
																																								92.55	0.976	0.9	0.906
																																								93.33	0.953	0.928	0.974
																																								94.11	0.83	0.816	0.948
																																								94.89	0.906	0.791	1
																																								95.67	0.886	0.859	0.898
																																								96.45	0.988	1.014	0.887
																																								97.23	0.918	0.915	0.934
																																								98.01	0.851	0.942	0.919
																																								98.79	0.95	0.829	0.906
																																								99.57	0.823	0.918	1
																																								100.35	0.917	0.928	0.846
																																								101.13	0.886	0.843	0.959
																																								101.91	0.965	0.851	0.93
																																								102.69	0.89	0.861	0.839
																																								103.47	0.949	0.942	0.842
																																								104.25	0.91	0.957	0.875
																																								105.03	0.882	0.84	0.917
																																								105.81	0.976	0.811	0.9
																																								106.59	0.949	0.84	0.947
																																								107.37	0.918	0.942	0.917
																																								108.15	0.922	0.916	0.959
																																								108.93	0.918	0.939	0.872
																																								109.71	0.867	0.956	0.923
																																								110.49	0.933	0.836	0.842
																																								111.27	1.052	0.873	0.898
																																								112.05	0.892	0.875	0.828
																																								112.83	0.965	0.915	1.015
																																								113.61	0.932	0.956	0.986
																																								114.39	0.903	0.955	0.959
																																								115.17	0.944	0.971	0.93
																																								115.95	0.9	0.941	0.847
																																								116.73	0.847	0.885	0.896
																																								117.51	0.917	0.857	0.844
																																								118.29	0.923	1.016	0.844
																																								119.07	1	0.9	0.915
																																								119.85	0.95	1.014	0.878
																																								120.63	0.87	0.943	0.808
																																								121.41	0.874	0.956	0.906
																																								122.19	0.878	1	0.851
																																								122.97	0.966	0.918	0.904
																																								123.75	0.918	0.9	0.984
																																								124.53	0.953	0.827	0.9
																																								125.31	0.912	0.871	0.973
																																								126.09	0.879	0.927	0.987
																																								126.87	0.966	0.875	0.917
																																								127.65	0.929	0.889	0.9
																																								128.43	0.943	0.823	0.922
																																								129.21	0.901	0.971	1
																																								129.99	0.94	0.851	0.918
																																								130.77	0.94	1.046	1.014
																																								131.55	0.942	0.847	0.883
																																								132.33	0.954	0.9	1.069
																																								133.11	0.867	0.865	0.957
																																								133.89	0.827	1	0.91
																																								134.67	0.91	0.929	0.93
																																								135.45	0.938	0.859	1
																																								136.23	0.944	1	0.934
																																								137.01	0.965	0.861	0.893
																																								137.79	0.922	1.03	0.973
																																								138.57	0.862	0.814	0.986
																																								139.35	0.89	0.915	0.906
																																								140.13	0.954	0.895	0.863
																																								140.91	1	0.97	0.918
																																								141.69	0.967	0.883	0.93
																																								142.47	0.966	0.871	0.911
																																								143.25	0.901	1.048	0.942
																																								144.03	0.955	0.875	0.919
																																								144.81	0.928	0.89	1
																																								145.59	0.988	0.928	1.028
																																								146.37	0.806	0.831	0.97
																																								147.15	0.907	0.928	0.91
																																								147.93	0.875	0.831	0.861
																																								148.71	0.977	0.898	0.901
																																								149.49	0.9	0.985	0.901
																																								150.27	0.95	0.859	0.917
																																								151.05	0.942	0.943	0.918
																																								151.83	0.978	0.845	0.867
																																								152.61	0.942	0.943	0.928
																																								153.39	0.988	0.927	0.836
																																								154.17	0.891	0.941	0.932
																																								154.95	0.935	0.889	0.861
																																								155.73	0.923	0.775	0.861
																																								156.51	0.911	0.942	0.957
																																								Time/Pos	E02	E03	E04
																																								0	0.925	0.985	0.836
																																								0.39	0.968	1.016	1.026
																																								1.17	0.928	1.061	0.925
																																								1.95	0.885	0.97	0.961
																																								2.73	0.926	0.932	0.962
																																								3.51	0.885	0.906	0.924
																																								4.29	0.97	0.915	0.96
																																								5.07	0.9	0.935	0.911
																																								5.85	1.015	0.971	0.912
																																								6.63	0.927	1	0.962
																																								7.41	0.97	0.904	1.013
																																								8.19	0.878	0.89	1
																																								8.97	0.956	0.859	1.096
																																								9.75	0.887	0.93	1.04
																																								10.53	0.922	0.956	1.053
																																								11.31	1	0.9	1.037
																																								12.09	1.014	0.942	0.861
																																								12.87	0.918	0.986	1.055
																																								13.65	0.87	0.848	0.883
																																								14.43	0.949	1	0.938
																																								15.21	0.947	0.947	0.962
																																								15.99	0.883	1	0.887
																																								16.77	0.892	0.971	1.133
																																								17.55	0.95	0.873	0.95
																																								18.33	0.931	0.942	0.961
																																								19.11	0.9	0.926	0.935
																																								19.89	0.912	0.943	0.926
																																								20.67	0.912	0.942	0.875
																																								21.45	1	0.844	0.912
																																								22.23	0.891	0.844	0.975
																																								23.01	0.912	1.014	0.95
																																								23.79	0.974	0.931	0.869
																																								24.57	0.898	0.97	0.879
																																								25.35	0.877	0.878	0.948
																																								26.13	0.912	0.986	0.949
																																								26.91	0.974	0.906	0.828
																																								27.69	0.939	0.849	0.924
																																								28.47	0.986	0.93	0.974
																																								29.25	0.974	0.915	0.896
																																								30.03	0.915	0.986	1
																																								30.81	0.914	0.905	0.868
																																								31.59	1	0.917	1.026
																																								32.37	1	0.831	0.937
																																								33.15	0.891	0.985	0.938
																																								33.93	0.938	0.957	0.974
																																								34.71	0.949	0.986	0.912
																																								35.49	0.937	0.96	0.934
																																								36.27	0.94	0.97	0.961
																																								37.05	0.915	0.929	0.96
																																								37.83	0.894	0.905	1.11
																																								38.61	1.053	0.904	0.879
																																								39.51	0.882	0.892	0.974
																																								40.29	1.012	1	1.027
																																								41.07	0.951	0.956	0.947
																																								41.85	0.9	0.89	0.91
																																								42.63	0.874	0.917	0.95
																																								43.41	0.887	0.853	0.949
																																								44.19	0.866	0.944	0.912
																																								44.97	0.938	0.928	0.901
																																								45.75	0.815	0.956	0.736
																																								46.53	0.962	0.986	1.085
																																								47.31	0.844	0.892	0.807
																																								48.09	1.065	0.904	0.949
																																								48.87	0.924	0.887	0.873
																																								49.65	0.903	0.849	0.923
																																								50.43	0.974	1.015	0.937
																																								51.21	0.962	1	0.883
																																								51.99	0.986	0.892	0.872
																																								52.77	0.927	1.03	0.987
																																								53.55	0.89	0.819	0.816
																																								54.33	0.869	0.836	0.887
																																								55.11	0.893	0.943	0.96
																																								55.89	0.938	0.928	0.937
																																								56.67	0.939	0.865	0.938
																																								57.45	0.914	1.03	1.04
																																								58.23	0.884	0.915	0.932
																																								59.01	0.874	0.808	0.959
																																								59.79	0.884	0.914	0.889
																																								60.57	0.987	0.942	0.947
																																								61.35	0.893	0.885	0.896
																																								62.13	0.903	0.887	0.936
																																								62.91	0.891	0.9	0.821
																																								63.69	0.926	0.811	0.868
																																								64.47	0.826	0.943	0.949
																																								65.25	0.986	0.855	0.896
																																								66.03	0.951	0.873	1.04
																																								66.81	0.884	0.901	1.031
																																								67.59	0.913	0.808	1.026
																																								68.37	1.012	0.919	0.87
																																								69.15	0.953	0.93	0.889
																																								69.93	0.885	0.795	1.027
																																								70.71	0.902	0.901	0.924
																																								71.49	0.821	0.827	0.9
																																								72.27	0.951	0.78	0.904
																																								73.05	0.926	0.956	1.014
																																								73.83	0.94	0.956	0.924
																																								74.61	0.926	0.861	0.944
																																								75.39	0.884	0.849	1.027
																																								76.17	0.856	0.887	0.923
																																								76.95	0.81	0.918	0.948
																																								77.73	0.931	0.9	0.948
																																								78.51	0.894	0.892	1.071
																																								79.29	0.845	0.901	0.894
																																								80.07	0.95	0.843	0.867
																																								80.85	0.849	0.957	0.974
																																								81.63	0.965	0.957	0.87
																																								82.41	0.937	0.849	0.83
																																								83.19	0.907	0.9	0.873
																																								83.97	0.916	0.94	0.924
																																								84.75	0.95	0.865	0.974
																																								85.53	0.954	0.954	0.987
																																								86.31	0.939	0.859	0.957
																																								87.09	0.988	0.887	0.973
																																								87.87	0.853	0.867	0.849
																																								88.65	0.89	0.971	0.922
																																								89.43	0.921	0.846	0.873
																																								90.21	0.869	0.884	0.911
																																								90.99	1.012	0.985	0.898
																																								91.77	0.904	1	0.907
																																								92.55	0.976	0.9	0.906
																																								93.33	0.953	0.928	0.974
																																								94.11	0.83	0.816	0.948
																																								94.89	0.906	0.791	1
																																								95.67	0.886	0.859	0.898
																																								96.45	0.988	1.014	0.887
																																								97.23	0.918	0.915	0.934
																																								98.01	0.851	0.942	0.919
																																								98.79	0.95	0.829	0.906
																																								99.57	0.823	0.918	1
																																								100.35	0.917	0.928	0.846
																																								101.13	0.886	0.843	0.959
																																								101.91	0.965	0.851	0.93
																																								102.69	0.89	0.861	0.839
																																								103.47	0.949	0.942	0.842
																																								104.25	0.91	0.957	0.875
																																								105.03	0.882	0.84	0.917
																																								105.81	0.976	0.811	0.9
																																								106.59	0.949	0.84	0.947
																																								107.37	0.918	0.942	0.917
																																								108.15	0.922	0.916	0.959
																																								108.93	0.918	0.939	0.872
																																								109.71	0.867	0.956	0.923
																																								110.49	0.933	0.836	0.842
																																								111.27	1.052	0.873	0.898
																																								112.05	0.892	0.875	0.828
																																								112.83	0.965	0.915	1.015
																																								113.61	0.932	0.956	0.986
																																								114.39	0.903	0.955	0.959
																																								115.17	0.944	0.971	0.93
																																								115.95	0.9	0.941	0.847
																																								116.73	0.847	0.885	0.896
																																								117.51	0.917	0.857	0.844
																																								118.29	0.923	1.016	0.844
																																								119.07	1	0.9	0.915
																																								119.85	0.95	1.014	0.878
																																								120.63	0.87	0.943	0.808
																																								121.41	0.874	0.956	0.906
																																								122.19	0.878	1	0.851
																																								122.97	0.966	0.918	0.904
																																								123.75	0.918	0.9	0.984
																																								124.53	0.953	0.827	0.9
																																								125.31	0.912	0.871	0.973
																																								126.09	0.879	0.927	0.987
																																								126.87	0.966	0.875	0.917
																																								127.65	0.929	0.889	0.9
																																								128.43	0.943	0.823	0.922
																																								129.21	0.901	0.971	1
																																								129.99	0.94	0.851	0.918
																																								130.77	0.94	1.046	1.014
																																								131.55	0.942	0.847	0.883
																																								132.33	0.954	0.9	1.069
																																								133.11	0.867	0.865	0.957
																																								133.89	0.827	1	0.91
																																								134.67	0.91	0.929	0.93
																																								135.45	0.938	0.859	1
																																								136.23	0.944	1	0.934
																																								137.01	0.965	0.861	0.893
																																								137.79	0.922	1.03	0.973
																																								138.57	0.862	0.814	0.986
																																								139.35	0.89	0.915	0.906
																																								140.13	0.954	0.895	0.863
																																								140.91	1	0.97	0.918
																																								141.69	0.967	0.883	0.93
																																								142.47	0.966	0.871	0.911
																																								143.25	0.901	1.048	0.942
																																								144.03	0.955	0.875	0.919
																																								144.81	0.928	0.89	1
																																								145.59	0.988	0.928	1.028
																																								146.37	0.806	0.831	0.97
																																								147.15	0.907	0.928	0.91
																																								147.93	0.875	0.831	0.861
																																								148.71	0.977	0.898	0.901
																																								149.49	0.9	0.985	0.901
																																								150.27	0.95	0.859	0.917
																																								151.05	0.942	0.943	0.918
																																								151.83	0.978	0.845	0.867
																																								152.61	0.942	0.943	0.928
																																								153.39	0.988	0.927	0.836
																																								154.17	0.891	0.941	0.932
																																								154.95	0.935	0.889	0.861
																																								155.73	0.923	0.775	0.861
																																								156.51	0.911	0.942	0.957
																																								Time/Pos	E02	E03	E04
																																								0	0.925	0.985	0.836
																																								0.39	0.968	1.016	1.026
																																								1.17	0.928	1.061	0.925
																																								1.95	0.885	0.97	0.961
																																								2.73	0.926	0.932	0.962
																																								3.51	0.885	0.906	0.924
																																								4.29	0.97	0.915	0.96
																																								5.07	0.9	0.935	0.911
																																								5.85	1.015	0.971	0.912
																																								6.63	0.927	1	0.962
																																								7.41	0.97	0.904	1.013
																																								8.19	0.878	0.89	1
																																								8.97	0.956	0.859	1.096
																																								9.75	0.887	0.93	1.04
																																								10.53	0.922	0.956	1.053
																																								11.31	1	0.9	1.037
																																								12.09	1.014	0.942	0.861
[truncated: 10,944 more rows]

## Sheet: Fig.1f
	N = 1					N = 2					N = 3
Time (s)	Baclofen - CGP64213				Time (s)	Baclofen - CGP64213				Time (s)	Baclofen - CGP64213
0	0	0	0		0	0	0	0		0	0	0	0
1.4	0.005	-0.008	-0.003		1.4	0.001	-0.002	-0.002		1.4	-0.001	-0.002	-0.002
2.8	0.004	-0.002	0.004		2.8	0	-0.001	-0.003		2.8	-0.002	0.001	0
4.2	0.006	-0.008	0.008		4.2	0.002	-0.001	0		4.2	-0.002	-0.001	0.001
5.6	0.005	0	0.006		5.6	0	-0.005	-0.002		5.6	-0.001	-0.001	0.001
7	0.003	-0.003	-0.006		7	0.001	-0.003	-0.003		7	0	0.002	0.001
8.4	0.003	-0.001	0.004		8.4	0.001	0.001	-0.001		8.4	-0.006	0.002	-0.001
9.8	0.006	0	0.001		9.8	0.002	-0.001	-0.002		9.8	-0.003	0.002	-0.002
11.2	0.009	-0.002	-0.002		11.2	0.001	-0.002	-0.002		11.2	-0.002	0.001	-0.001
12.6	0.008	-0.003	-0.001		12.6	0.002	-0.001	-0.004		12.6	-0.004	0.002	-0.002
14	0.009	0.001	0.003		14	0.001	-0.003	-0.003		14	-0.005	0.001	-0.003
15.4	0.006	0.003	0.006		15.4	0.002	0	-0.003		15.4	-0.005	-0.001	0.002
16.8	0.004	0	0.006		16.8	0.003	-0.005	-0.004		16.8	-0.003	0.001	-0.001
18.2	0.016	0	0.007		18.2	-0.001	-0.001	-0.004		18.2	-0.005	0.003	-0.003
19.6	0.013	-0.004	0.008		19.6	0.003	-0.001	-0.003		19.6	-0.005	0.002	0.001
21	0.005	-0.001	0.007		21	0.003	0.002	-0.004		21	-0.005	0	-0.002
22.4	0.007	-0.005	-0.001		22.4	0.004	0.001	-0.004		22.4	-0.005	0.001	-0.004
23.8	0.007	0.004	0.002		23.8	0.003	-0.001	-0.002		23.8	-0.004	0.002	-0.001
25.2	0.009	0	-0.002		25.2	0.002	0	-0.004		25.2	-0.003	0.002	-0.003
26.6	0.015	0.005	-0.001		26.6	0.001	-0.002	-0.003		26.6	-0.002	0.001	0
28	0.004	0.001	0.012		28	0.005	0.001	-0.003		28	-0.005	0.002	0.001
29.4	0.016	0	0.001		29.4	0.003	0	-0.007		29.4	-0.003	0.003	0.001
30.8	0.006	-0.006	0.002		30.8	0.002	0.002	-0.005		30.8	-0.004	-0.001	-0.003
32.2	0.013	-0.006	0.005		32.2	0.002	0	-0.003		32.2	-0.005	0.004	0.002
33.6	0.01	0.003	0.001		33.6	0.001	-0.001	-0.005		33.6	-0.004	0.002	-0.002
35	0.013	-0.002	0		35	0.004	-0.005	-0.006		35	-0.008	0.003	0
36.4	0.008	-0.007	0.003		36.4	0	-0.002	-0.006		36.4	-0.004	0	-0.004
37.8	0.011	-0.009	0.008		37.8	0.003	-0.001	-0.004		37.8	-0.006	0.003	-0.002
39.2	0.014	0.008	0.009		39.2	0.002	-0.003	-0.005		39.2	-0.004	0.001	0
40.6	0.013	-0.002	-0.002		40.6	0.003	-0.004	-0.003		40.6	-0.006	0.002	0
42	0.016	-0.009	0.012		42	0.002	0	-0.007		42	-0.003	0	-0.004
43.4	0.002	0.001	0.008		43.4	0.003	0	-0.005		43.4	-0.004	0.001	-0.002
44.8	0.01	0.001	-0.009		44.8	0.002	-0.002	-0.004		44.8	-0.008	0	0.001
46.2	0.006	-0.001	0		46.2	0.004	-0.002	-0.005		46.2	-0.004	0.003	0
47.6	0.011	-0.009	0		47.6	0.001	-0.002	-0.006		47.6	-0.005	-0.002	-0.002
49	0.017	0.004	0.009		49	0.005	-0.002	-0.004		49	-0.008	0.002	0
50.4	0.01	-0.008	-0.004		50.4	-0.001	-0.004	-0.004		50.4	-0.008	0.001	-0.004
51.8	0.006	0.002	0.007		51.8	0	-0.003	-0.005		51.8	-0.005	0.002	-0.005
53.2	0.012	0.003	0.006		53.2	0.001	-0.004	-0.006		53.2	-0.006	0.001	-0.001
54.6	0.014	-0.005	0.004		54.6	0.004	-0.003	-0.004		54.6	-0.007	-0.001	-0.004
56	0.008	0.004	0.007		56	0.001	-0.002	-0.005		56	-0.005	0.001	-0.003
57.4	0.014	0.009	0.003		57.4	-0.001	-0.002	-0.005		57.4	-0.008	0.004	-0.002
58.8	0.021	0.002	0.005		58.8	0	-0.003	-0.003		58.8	-0.007	0.003	-0.004
60.2	0.011	-0.011	0.007		60.2	0.001	-0.006	-0.008		60.2	-0.009	-0.006	-0.007
61.6	0.003	-0.012	-0.007		61.6	-0.011	-0.025	-0.027		61.6	-0.026	-0.019	-0.021
63	-0.008	-0.024	-0.005		63	-0.015	-0.034	-0.03		63	-0.028	-0.024	-0.022
64.4	-0.004	-0.026	-0.011		64.4	-0.016	-0.035	-0.036		64.4	-0.028	-0.025	-0.026
65.8	-0.009	-0.031	-0.013		65.8	-0.015	-0.033	-0.035		65.8	-0.029	-0.026	-0.024
67.2	-0.019	-0.033	-0.02		67.2	-0.015	-0.035	-0.039		67.2	-0.027	-0.029	-0.026
68.6	-0.016	-0.034	-0.023		68.6	-0.02	-0.04	-0.041		68.6	-0.03	-0.029	-0.024
70	-0.021	-0.031	-0.023		70	-0.019	-0.039	-0.04		70	-0.031	-0.033	-0.023
71.4	-0.024	-0.037	-0.027		71.4	-0.017	-0.039	-0.04		71.4	-0.026	-0.028	-0.023
72.8	-0.026	-0.04	-0.025		72.8	-0.019	-0.04	-0.042		72.8	-0.028	-0.029	-0.023
74.2	-0.018	-0.044	-0.021		74.2	-0.019	-0.041	-0.04		74.2	-0.029	-0.031	-0.024
75.6	-0.026	-0.046	-0.037		75.6	-0.02	-0.04	-0.043		75.6	-0.029	-0.026	-0.022
77	-0.024	-0.042	-0.035		77	-0.019	-0.041	-0.04		77	-0.03	-0.029	-0.023
78.4	-0.031	-0.048	-0.029		78.4	-0.021	-0.04	-0.041		78.4	-0.033	-0.029	-0.024
79.8	-0.02	-0.042	-0.027		79.8	-0.021	-0.043	-0.043		79.8	-0.029	-0.027	-0.024
81.2	-0.032	-0.05	-0.035		81.2	-0.019	-0.041	-0.039		81.2	-0.03	-0.029	-0.022
82.6	-0.022	-0.044	-0.034		82.6	-0.02	-0.044	-0.043		82.6	-0.029	-0.033	-0.025
84	-0.027	-0.041	-0.028		84	-0.019	-0.04	-0.042		84	-0.03	-0.029	-0.025
85.4	-0.021	-0.038	-0.039		85.4	-0.019	-0.042	-0.044		85.4	-0.03	-0.031	-0.023
86.8	-0.029	-0.045	-0.035		86.8	-0.024	-0.045	-0.044		86.8	-0.03	-0.033	-0.026
88.2	-0.023	-0.047	-0.038		88.2	-0.02	-0.044	-0.044		88.2	-0.031	-0.028	-0.023
89.6	-0.028	-0.046	-0.036		89.6	-0.018	-0.042	-0.043		89.6	-0.032	-0.029	-0.025
91	-0.034	-0.042	-0.042		91	-0.022	-0.042	-0.045		91	-0.034	-0.029	-0.026
92.4	-0.026	-0.042	-0.035		92.4	-0.023	-0.042	-0.043		92.4	-0.031	-0.029	-0.026
93.8	-0.026	-0.042	-0.032		93.8	-0.022	-0.041	-0.045		93.8	-0.03	-0.032	-0.026
95.2	-0.027	-0.041	-0.035		95.2	-0.023	-0.042	-0.044		95.2	-0.031	-0.029	-0.024
96.6	-0.027	-0.047	-0.045		96.6	-0.023	-0.043	-0.043		96.6	-0.031	-0.03	-0.025
98	-0.02	-0.043	-0.037		98	-0.022	-0.042	-0.046		98	-0.031	-0.031	-0.025
99.4	-0.027	-0.037	-0.034		99.4	-0.022	-0.042	-0.045		99.4	-0.031	-0.03	-0.026
100.8	-0.031	-0.048	-0.044		100.8	-0.023	-0.04	-0.042		100.8	-0.031	-0.03	-0.024
102.2	-0.02	-0.042	-0.041		102.2	-0.025	-0.039	-0.047		102.2	-0.03	-0.032	-0.024
103.6	-0.03	-0.041	-0.038		103.6	-0.025	-0.041	-0.045		103.6	-0.03	-0.032	-0.023
105	-0.029	-0.046	-0.036		105	-0.024	-0.042	-0.045		105	-0.03	-0.031	-0.024
106.4	-0.022	-0.046	-0.037		106.4	-0.023	-0.041	-0.045		106.4	-0.031	-0.033	-0.024
107.8	-0.024	-0.045	-0.042		107.8	-0.025	-0.04	-0.042		107.8	-0.031	-0.032	-0.024
109.2	-0.034	-0.044	-0.042		109.2	-0.024	-0.041	-0.043		109.2	-0.032	-0.034	-0.024
110.6	-0.031	-0.048	-0.04		110.6	-0.025	-0.044	-0.047		110.6	-0.032	-0.031	-0.026
112	-0.032	-0.044	-0.041		112	-0.026	-0.043	-0.043		112	-0.034	-0.032	-0.025
113.4	-0.028	-0.046	-0.043		113.4	-0.025	-0.044	-0.045		113.4	-0.03	-0.031	-0.025
114.8	-0.035	-0.042	-0.044		114.8	-0.024	-0.043	-0.047		114.8	-0.032	-0.031	-0.027
116.2	-0.033	-0.046	-0.046		116.2	-0.026	-0.042	-0.045		116.2	-0.031	-0.032	-0.025
117.6	-0.03	-0.041	-0.036		117.6	-0.024	-0.043	-0.048		117.6	-0.034	-0.029	-0.025
119	-0.034	-0.04	-0.038		119	-0.024	-0.042	-0.044		119	-0.032	-0.032	-0.027
120.4	-0.028	-0.032	-0.044		120.4	-0.025	-0.044	-0.045		120.4	-0.034	-0.033	-0.025
121.8	-0.03	-0.05	-0.044		121.8	-0.027	-0.041	-0.048		121.8	-0.034	-0.032	-0.027
123.2	-0.026	-0.043	-0.043		123.2	-0.026	-0.042	-0.047		123.2	-0.031	-0.03	-0.027
124.6	-0.029	-0.046	-0.057		124.6	-0.026	-0.04	-0.046		124.6	-0.032	-0.032	-0.029
126	-0.035	-0.045	-0.043		126	-0.023	-0.042	-0.047		126	-0.034	-0.033	-0.024
127.4	-0.019	-0.044	-0.042		127.4	-0.026	-0.041	-0.047		127.4	-0.032	-0.032	-0.03
128.8	-0.034	-0.046	-0.041		128.8	-0.025	-0.042	-0.046		128.8	-0.031	-0.031	-0.029
130.2	-0.027	-0.046	-0.045		130.2	-0.026	-0.042	-0.046		130.2	-0.035	-0.031	-0.028
131.6	-0.036	-0.045	-0.044		131.6	-0.026	-0.046	-0.045		131.6	-0.033	-0.033	-0.031
133	-0.031	-0.043	-0.046		133	-0.025	-0.042	-0.046		133	-0.032	-0.033	-0.024
134.4	-0.03	-0.05	-0.042		134.4	-0.025	-0.041	-0.045		134.4	-0.034	-0.033	-0.029
135.8	-0.026	-0.042	-0.042		135.8	-0.028	-0.043	-0.043		135.8	-0.033	-0.032	-0.026
137.2	-0.032	-0.043	-0.041		137.2	-0.027	-0.041	-0.046		137.2	-0.034	-0.033	-0.032
138.6	-0.025	-0.048	-0.045		138.6	-0.026	-0.04	-0.045		138.6	-0.034	-0.033	-0.026
140	-0.032	-0.048	-0.046		140	-0.029	-0.041	-0.047		140	-0.034	-0.032	-0.028
141.4	-0.042	-0.049	-0.053		141.4	-0.027	-0.041	-0.045		141.4	-0.033	-0.031	-0.03
142.8	-0.03	-0.044	-0.041		142.8	-0.028	-0.042	-0.047		142.8	-0.033	-0.034	-0.03
144.2	-0.034	-0.04	-0.041		144.2	-0.029	-0.044	-0.047		144.2	-0.034	-0.031	-0.029
145.6	-0.038	-0.045	-0.04		145.6	-0.027	-0.044	-0.046		145.6	-0.032	-0.033	-0.032
147	-0.028	-0.045	-0.047		147	-0.025	-0.044	-0.046		147	-0.036	-0.033	-0.035
148.4	-0.03	-0.05	-0.042		148.4	-0.025	-0.043	-0.046		148.4	-0.033	-0.032	-0.028
149.8	-0.035	-0.048	-0.054		149.8	-0.027	-0.043	-0.043		149.8	-0.036	-0.031	-0.031
151.2	-0.031	-0.053	-0.046		151.2	-0.025	-0.044	-0.046		151.2	-0.036	-0.033	-0.03
152.6	-0.024	-0.049	-0.044		152.6	-0.028	-0.042	-0.049		152.6	-0.033	-0.032	-0.03
154	-0.026	-0.045	-0.041		154	-0.029	-0.043	-0.046		154	-0.034	-0.032	-0.031
155.4	-0.037	-0.044	-0.041		155.4	-0.029	-0.044	-0.046		155.4	-0.037	-0.034	-0.032
156.8	-0.03	-0.047	-0.04		156.8	-0.026	-0.042	-0.046		156.8	-0.035	-0.032	-0.032
158.2	-0.029	-0.053	-0.039		158.2	-0.027	-0.042	-0.045		158.2	-0.035	-0.034	-0.033
159.6	-0.025	-0.048	-0.046		159.6	-0.029	-0.043	-0.046		159.6	-0.033	-0.034	-0.033
161	-0.036	-0.054	-0.047		161	-0.027	-0.043	-0.047		161	-0.034	-0.033	-0.03
162.4	-0.026	-0.05	-0.048		162.4	-0.031	-0.044	-0.044		162.4	-0.035	-0.034	-0.03
163.8	-0.038	-0.046	-0.042		163.8	-0.026	-0.044	-0.048		163.8	-0.036	-0.034	-0.031
165.2	-0.032	-0.048	-0.048		165.2	-0.03	-0.042	-0.049		165.2	-0.036	-0.035	-0.034
166.6	-0.043	-0.055	-0.038		166.6	-0.028	-0.042	-0.046		166.6	-0.033	-0.032	-0.03
168	-0.043	-0.047	-0.045		168	-0.028	-0.042	-0.046		168	-0.036	-0.031	-0.033
169.4	-0.036	-0.052	-0.043		169.4	-0.028	-0.043	-0.049		169.4	-0.035	-0.033	-0.03
170.8	-0.04	-0.044	-0.05		170.8	-0.029	-0.046	-0.045		170.8	-0.036	-0.035	-0.031
172.2	-0.037	-0.047	-0.049		172.2	-0.027	-0.044	-0.048		172.2	-0.035	-0.032	-0.03
173.6	-0.04	-0.051	-0.042		173.6	-0.027	-0.042	-0.045		173.6	-0.034	-0.034	-0.033
175	-0.033	-0.049	-0.047		175	-0.03	-0.045	-0.047		175	-0.035	-0.034	-0.033
176.4	-0.031	-0.046	-0.049		176.4	-0.028	-0.045	-0.049		176.4	-0.039	-0.035	-0.031
177.8	-0.039	-0.049	-0.045		177.8	-0.029	-0.044	-0.046		177.8	-0.039	-0.032	-0.034
179.2	-0.042	-0.053	-0.048		179.2	-0.03	-0.041	-0.047		179.2	-0.039	-0.033	-0.034
180.6	-0.034	-0.047	-0.047		180.6	-0.017	-0.023	-0.025		180.6	-0.024	-0.018	-0.019
182	-0.024	-0.045	-0.047		182	-0.016	-0.018	-0.024		182	-0.019	-0.016	-0.017
183.4	-0.029	-0.038	-0.037		183.4	-0.013	-0.014	-0.02		183.4	-0.019	-0.012	-0.015
184.8	-0.022	-0.03	-0.039		184.8	-0.012	-0.013	-0.023		184.8	-0.014	-0.013	-0.014
186.2	-0.016	-0.03	-0.038		186.2	-0.008	-0.013	-0.017		186.2	-0.017	-0.012	-0.013
187.6	-0.017	-0.03	-0.03		187.6	-0.01	-0.017	-0.022		187.6	-0.016	-0.013	-0.012
189	-0.007	-0.025	-0.028		189	-0.008	-0.013	-0.019		189	-0.018	-0.01	-0.011
190.4	-0.012	-0.034	-0.016		190.4	-0.009	-0.011	-0.019		190.4	-0.014	-0.011	-0.009
191.8	-0.014	-0.022	-0.024		191.8	-0.01	-0.012	-0.018		191.8	-0.016	-0.01	-0.016
193.2	-0.017	-0.018	-0.021		193.2	-0.006	-0.013	-0.02		193.2	-0.017	-0.01	-0.013
194.6	-0.009	-0.018	-0.014		194.6	-0.008	-0.011	-0.016		194.6	-0.014	-0.011	-0.011
196	-0.009	-0.026	-0.022		196	-0.005	-0.01	-0.018		196	-0.018	-0.01	-0.01
197.4	0.006	-0.018	-0.02		197.4	-0.008	-0.012	-0.019		197.4	-0.015	-0.011	-0.01
198.8	-0.009	-0.011	-0.011		198.8	-0.009	-0.011	-0.02		198.8	-0.015	-0.013	-0.011
200.2	0	-0.018	-0.017		200.2	-0.008	-0.014	-0.018		200.2	-0.019	-0.009	-0.012
201.6	-0.004	-0.021	-0.02		201.6	-0.008	-0.013	-0.018		201.6	-0.017	-0.01	-0.013
203	0.002	-0.021	-0.012		203	-0.009	-0.012	-0.021		203	-0.014	-0.01	-0.011
204.4	-0.004	-0.023	-0.027		204.4	-0.007	-0.014	-0.017		204.4	-0.016	-0.01	-0.014
205.8	0.001	-0.019	-0.012		205.8	-0.006	-0.013	-0.017		205.8	-0.015	-0.007	-0.012
207.2	0.001	-0.014	-0.013		207.2	-0.006	-0.011	-0.02		207.2	-0.015	-0.008	-0.012
208.6	0	-0.016	-0.011		208.6	-0.006	-0.012	-0.015		208.6	-0.016	-0.012	-0.013
210	-0.005	-0.009	-0.017		210	-0.007	-0.011	-0.016		210	-0.016	-0.009	-0.011
211.4	0	-0.02	-0.015		211.4	-0.007	-0.01	-0.018		211.4	-0.019	-0.008	-0.014
212.8	-0.002	-0.004	-0.011		212.8	-0.008	-0.016	-0.013		212.8	-0.019	-0.009	-0.011
214.2	0	-0.012	-0.013		214.2	-0.01	-0.011	-0.018		214.2	-0.015	-0.012	-0.01
215.6	0.011	-0.005	-0.01		215.6	-0.007	-0.011	-0.017		215.6	-0.017	-0.011	-0.012
217	-0.005	-0.01	-0.014		217	-0.008	-0.009	-0.018		217	-0.016	-0.007	-0.014
218.4	0.001	-0.017	-0.017		218.4	-0.007	-0.013	-0.018		218.4	-0.018	-0.009	-0.013
219.8	0.003	-0.011	-0.002		219.8	-0.007	-0.013	-0.019		219.8	-0.018	-0.009	-0.01
221.2	-0.004	-0.018	-0.018		221.2	-0.009	-0.014	-0.017		221.2	-0.02	-0.008	-0.011
222.6	-0.003	-0.009	-0.009		222.6	-0.007	-0.01	-0.019		222.6	-0.021	-0.009	-0.012
224	0.002	-0.014	-0.018		224	-0.009	-0.014	-0.017		224	-0.016	-0.008	-0.011
225.4	-0.006	-0.009	-0.012		225.4	-0.01	-0.013	-0.02		225.4	-0.017	-0.009	-0.011
226.8	0	-0.016	-0.013		226.8	-0.007	-0.012	-0.016		226.8	-0.016	-0.008	-0.011
228.2	-0.009	-0.017	-0.015		228.2	-0.011	-0.014	-0.017		228.2	-0.016	-0.011	-0.013
229.6	-0.005	-0.014	-0.017		229.6	-0.008	-0.011	-0.015		229.6	-0.016	-0.009	-0.012
231	-0.007	-0.009	-0.015		231	-0.005	-0.01	-0.018		231	-0.017	-0.009	-0.014
232.4	0	-0.015	-0.019		232.4	-0.009	-0.009	-0.019		232.4	-0.015	-0.01	-0.011
233.8	-0.003	-0.008	-0.018		233.8	-0.009	-0.012	-0.017		233.8	-0.015	-0.011	-0.012
235.2	0.004	-0.008	-0.016		235.2	-0.009	-0.011	-0.018		235.2	-0.017	-0.009	-0.012
236.6	0.002	-0.016	-0.014		236.6	-0.007	-0.011	-0.016		236.6	-0.019	-0.011	-0.011
238	0.002	-0.015	-0.011		238	-0.008	-0.013	-0.017		238	-0.017	-0.009	-0.011
239.4	-0.005	-0.016	-0.012		239.4	-0.008	-0.014	-0.018		239.4	-0.02	-0.012	-0.012
240.8	0.005	-0.018	-0.012
242.2	0.005	-0.016	-0.017
243.6	-0.001	-0.013	-0.003
245	0.001	-0.017	-0.014
246.4	0.001	-0.013	-0.015
247.8	0.002	-0.017	-0.009
249.2	0.005	-0.012	-0.011
250.6	-0.004	-0.007	-0.018
252	0.003	-0.013	-0.019
253.4	-0.007	-0.011	-0.017
254.8	0.005	-0.019	-0.004
256.2	0	-0.012	-0.011
257.6	0	-0.01	-0.014
259	-0.002	-0.016	-0.008
260.4	-0.009	-0.013	-0.01
261.8	-0.008	-0.02	-0.012
263.2	-0.004	-0.014	-0.01
264.6	-0.006	-0.011	-0.019
266	0.001	-0.014	-0.015
267.4	0.003	-0.014	-0.015
268.8	0.004	-0.011	-0.01
270.2	0.003	-0.018	-0.027
271.6	0.007	-0.008	-0.012
273	0.004	-0.015	-0.01
274.4	-0.006	-0.015	-0.016
275.8	0.002	-0.011	-0.007
277.2	0.003	-0.011	-0.015
278.6	-0.003	-0.01	-0.019
280	-0.008	-0.021	-0.012
281.4	-0.002	-0.018	-0.011
282.8	-0.003	-0.018	-0.017
284.2	-0.001	-0.011	-0.014
285.6	0.002	-0.015	-0.015
287	0	-0.01	-0.012
288.4	-0.001	-0.018	-0.016
289.8	-0.003	-0.016	-0.02
291.2	-0.001	-0.01	-0.02
292.6	-0.007	-0.008	-0.012
294	-0.006	-0.018	-0.013
295.4	-0.003	-0.015	-0.016
296.8	0	-0.008	-0.015
298.2	-0.007	-0.012	-0.019
299.6	0.007	-0.015	-0.019

## Sheet: Fig.2a
CGNs	Baclofen
										net BRET				Percentage of change in BRET ratio
N = 1	basal					drug				basal - drug				(basal - drug) / basal * 100
																		Average
Gi1	0.847938	0.869148	0.865975			0.705608	0.72856	0.702592		0.14233	0.140588	0.163383		16.7854	16.1754	18.8669		17.2759
Gi2	0.444527	0.450395	0.460273			0.42125	0.413641	0.4336		0.0232776	0.0367544	0.0266728		5.23648	8.16048	5.79498		6.39731
Gi3	0.645381	0.666188	0.637715			0.590674	0.570174	0.55367		0.0547064	0.096014	0.0840446		8.4766	14.4124	13.179		12.0227
GoA	0.789156	0.729206	0.814948			0.713684	0.643608	0.71913		0.0754724	0.085598	0.0958181		9.56368	11.7385	11.7576		11.0199
GoB	0.786479	0.77264	0.761247			0.691383	0.668197	0.670995		0.0950956	0.104443	0.0902515		12.0913	13.5177	11.8557		12.4883
Gz	0.887907	0.850702	0.80088			0.907159	0.859819	0.806135		-0.0192524	-0.00911677	-0.00525463		-2.16829	-1.07168	-0.656107		-1.29869
														Percentage of change in BRET ratio
N = 2	basal					drug				basal - drug				(basal - drug) / basal * 100
																		Average
Gi1	0.932248	0.91631	0.93901			0.776023	0.789334	0.775177		0.156225	0.126976	0.163833		16.7579	13.8573	17.4474		16.0209
Gi2	0.438603	0.475258	0.469009			0.426606	0.461897	0.446741		0.0119971	0.0133615	0.0222675		2.73529	2.81142	4.74779		3.4315
Gi3	0.736092	0.710524	0.672207			0.624261	0.604871	0.556887		0.11183	0.105654	0.11532		15.1925	14.8698	17.1554		15.7392
GoA	0.778852	0.769435	0.771653			0.703247	0.680545	0.702122		0.0756049	0.0888897	0.0695306		9.70722	11.5526	9.01061		10.0901
GoB	0.837155	0.86443	0.825919			0.743422	0.772822	0.741859		0.0937326	0.0916081	0.0840601		11.1966	10.5975	10.1778		10.6573
Gz	0.784005	0.789041	0.784398			0.788067	0.79784	0.785965		-0.00406133	-0.00879985	-0.00156728		-0.518024	-1.11526	-0.199807		-0.61103
														Percentage of change in BRET ratio
N = 3	basal					drug				basal - drug				(basal - drug) / basal * 100
																		Average
Gi1	0.930559	0.944419	0.949504			0.772119	0.807063	0.796803		0.158439	0.137356	0.152701		17.0263	14.544	16.0822		15.8842
Gi2	0.478622	0.459298	0.479151			0.460737	0.441539	0.465587		0.0178852	0.0177586	0.0135643		3.73682	3.86647	2.83091		3.47806
Gi3	0.767183	0.738617	0.743505			0.644105	0.615992	0.6153		0.123077	0.122625	0.128205		16.0428	16.602	17.2434		16.6294
GoA	0.828516	0.74144	0.729711			0.735624	0.642865	0.639658		0.092893	0.0985747	0.0900532		11.212	13.295	12.3409		12.2826
GoB	0.890435	0.81525	0.84875			0.781861	0.704863	0.748207		0.108574	0.110388	0.100542		12.1934	13.5403	11.8459		12.5265
Gz	0.910134	0.870889	0.86579			0.937997	0.898754	0.897184		-0.027863	-0.0278647	-0.0313939		-3.06142	-3.19957	-3.62604		-3.29568
														Percentage of change in BRET ratio
N = 4	basal					drug				basal - drug				(basal - drug) / basal * 100
																		Average
Gi1	0.946335	0.932518	0.982243			0.812464	0.804632	0.832619		0.133871	0.127886	0.149625		14.1463	13.714	15.2329		14.3644
Gi2	0.485776	0.481742	0.464834			0.457608	0.4542	0.440194		0.0281673	0.0275426	0.0246399		5.79841	5.71728	5.30081		5.6055
Gi3	0.778469	0.767824	0.749046			0.660476	0.652075	0.639021		0.117992	0.115748	0.110025		15.157	15.0748	14.6887		14.9735
GoA	0.775429	0.765712	0.713054			0.691851	0.673335	0.629759		0.083578	0.092378	0.0832947		10.7783	12.0643	11.6814		11.508
GoB	0.851278	0.836085	0.892768			0.744226	0.724681	0.794222		0.107052	0.111405	0.0985465		12.5755	13.3246	11.0383		12.3128
HEK293 cells - GABAB	Baclofen
											net BRET					Percentage of change in BRET ratio
N = 1	basal					drug					basal - drug					(basal - drug) / basal * 100
																					Average
Gi1	0.959106	0.944827	0.949153	0.964525		0.875604	0.859736	0.867663	0.874708		0.083502	0.0850917	0.0814902	0.0898169		8.70624	9.00606	8.58557	9.31204		8.90247
Gi2	0.653199	0.674542	0.657706	0.671316		0.577804	0.600569	0.586142	0.596696		0.075395	0.0739725	0.0715642	0.0746195		11.5424	10.9663	10.8809	11.1154		11.1263
Gi3	0.896993	0.878355	0.873995	0.907941		0.818616	0.797285	0.799787	0.822551		0.0783771	0.0810696	0.0742076	0.0853895		8.73776	9.2297	8.49063	9.40474		8.96571
GoA	0.733461	0.733372	0.720411	0.766585		0.639099	0.643124	0.641406	0.670343		0.0943619	0.0902483	0.0790054	0.0962421		12.8653	12.3059	10.9667	12.5547		12.1731
GoB	0.780901	0.77517	0.785809	0.831622		0.691086	0.678686	0.708304	0.734139		0.0898156	0.0964839	0.0775054	0.0974833		11.5015	12.4468	9.86313	11.7221		11.3834
Gz	1.14126	1.09278	1.10186	1.15752		1.06207	1.01138	1.01934	1.06458		0.0791907	0.0814002	0.0825267	0.0929385		6.9389	7.44892	7.48973	8.0291		7.47666
											net BRET					Percentage of change in BRET ratio
N = 2	basal					drug					basal - drug					(basal - drug) / basal * 100
																					Average
Gi1	0.906189	0.897927	0.881959	0.925355		0.823729	0.816706	0.810174	0.84135		0.0824599	0.0812206	0.0717846	0.0840046		9.09964	9.04535	8.13922	9.0781		8.84058
Gi2	0.629708	0.647163	0.640113	0.642624		0.559445	0.578156	0.568959	0.572627		0.0702628	0.0690075	0.0711542	0.0699973		11.158	10.6631	11.1159	10.8924		10.9573
Gi3	0.884931	0.860365	0.88131	0.909796		0.804665	0.778667	0.800288	0.82323		0.0802665	0.0816987	0.0810216	0.0865668		9.07036	9.49582	9.19332	9.51496		9.31861
GoA	0.687029	0.711975	0.703465	0.74894		0.607936	0.627173	0.626753	0.649069		0.0790932	0.0848022	0.0767122	0.0998708		11.5124	11.9108	10.9049	13.335		11.9158
GoB	0.781791	0.766902	0.776263	0.829143		0.699772	0.68676	0.699979	0.74099		0.0820194	0.0801425	0.0762845	0.088153		10.4912	10.4501	9.82714	10.6318		10.3501
Gz	1.1356	1.16642	1.16444	1.20059		1.04789	1.07516	1.06198	1.0973		0.0877116	0.0912649	0.102455	0.103295		7.72381	7.82434	8.79863	8.60367		8.23761
											net BRET					Percentage of change in BRET ratio
N = 3	basal					drug					basal - drug					(basal - drug) / basal * 100
																					Average
Gi1	0.960548	0.960338	0.989881	0.967716		0.877495	0.877225	0.898613	0.878507		0.0830531	0.0831127	0.091268	0.0892084		8.64643	8.65453	9.22011	9.21845		8.93488
Gi2	0.677838	0.696332	0.662382	0.664814		0.598633	0.616881	0.58411	0.59176		0.0792047	0.0794509	0.0782719	0.0730536		11.6849	11.4099	11.8167	10.9886		11.475
Gi3	0.905981	0.868476	0.932357	0.897786		0.821722	0.797371	0.846152	0.813794		0.0842592	0.0711052	0.086205	0.0839913		9.30032	8.18735	9.24593	9.35539		9.02225
GoA	0.715655	0.745097	0.723879	0.750922		0.64162	0.66182	0.645831	0.665652		0.0740354	0.0832774	0.0780482	0.08527		10.3451	11.1767	10.7819	11.3554		10.9148
GoB	0.768731	0.821395	0.789004	0.814057		0.685246	0.713102	0.702759	0.722317		0.0834851	0.108293	0.0862451	0.0917402		10.8601	13.184	10.9309	11.2695		11.5611
Gz	1.1394	1.14335	1.14272	1.14443		1.0559	1.06249	1.05413	1.05357		0.0835039	0.0808529	0.0885964	0.0908683		7.32874	7.0716	7.7531	7.94002		7.52336
											net BRET					Percentage of change in BRET ratio
N = 4	basal					drug					basal - drug					(basal - drug) / basal * 100
																					Average
Gi1	0.898531	0.938302	0.923432	0.973802		0.824859	0.862227	0.839182	0.882349		0.0736721	0.0760748	0.0842507	0.0914523		8.19917	8.1077	9.12365	9.39126		8.70545
Gi2	0.647853	0.6461	0.672894	0.665053		0.575239	0.576091	0.602746	0.595213		0.0726144	0.0700091	0.070149	0.0698397		11.2085	10.8356	10.425	10.5014		10.7426
Gi3	0.886778	0.892298	0.915073	0.911621		0.810749	0.816251	0.836429	0.827337		0.0760292	0.076047	0.0786439	0.0842844		8.57364	8.52261	8.59427	9.24555		8.73402
GoA	0.699948	0.716735	0.713961	0.721368		0.624486	0.638739	0.640057	0.64083		0.0754626	0.0779957	0.0739036	0.0805386		10.7812	10.8821	10.3512	11.1647		10.7948
GoB	0.77628	0.796947	0.81758	0.858957		0.694777	0.714828	0.728213	0.753612		0.0815026	0.082119	0.0893669	0.105345		10.4991	10.3042	10.9307	12.2643		10.9996
Gz	1.22656	1.17644	1.21078	1.20283		1.13172	1.08993	1.1044	1.10256		0.094843	0.0865059	0.106378	0.100269		7.73243	7.35319	8.7859	8.33608		8.0519
CGN vs HEK293 cells
	Gi1	Gi2	Gi3	GoA	GoB	Gz
P value	<0.0001	0.0002	0.0012	0.7103	0.128	<0.0001
P value summary	****	***	**	ns	ns	****

## Sheet: Fig.2b
	CGNs	HEK293 cells (GB1 + GB2 3 ng + 4ng)	HEK cells GB1 + GB2 (6 ng + 8 ng)	HEK cells GB1 + GB2 (9 ng + 12 ng)	HEK cells GB1 + GB2 (30 ng + 40 ng)
N = 1	1	0	0.06	1.55	5.018
N = 2	1	0.07	1.03	2.18	4.524
N = 3	1	0.13	0.22		10.21
N = 4	1	0.04	0.21	1.09	11.36
N = 1
		Intensity	Fold of CGNs
Lane 1	marker
Lane 2	HEK 293 cells Mock
Lane 3	HEK cells GB1 + GB2 (30 ng + 40 ng)	15581	5.01804
Lane 4	CGNs	3105	1
N = 2
Lane 5	HEK Mock
Lane 6	HEK 293 cells Mock	7695	4.52381
Lane 7	CGNs	1701	1
N = 3		Intensity	Fold of CGNs
Lane 1	HEK cells GB1 + GB2 (30 ng + 40 ng)	19872	10.2065
Lane 2	CGNs	1947	1
N = 4
		Intensity	Fold of CGNs
Lane 1	CGNs	1715	1
Lane 2	HEK cells GB1 + GB2 (30 ng + 40 ng)	19479	11.36
Lane 3	HEK 293 cells Mock
N = 1
Lane 1	marker	Intensity	Fold of CGNs
Lane 2	CGNs	8220	1
Lane 3	HEK 293 cells Mock
Lane 4	HEK cells GB1 + GB2 (3 ng + 4 ng)		0
Lane 5	HEK cells GB1 + GB2 (6 ng + 8 ng)	515	0.0626521
Lane 6	HEK cells GB1 + GB2 (9 ng + 12 ng)	12737	1.54951
N = 2
Lane 1	marker	Intensity	Fold of CGNs
Lane 2	CGNs	7846	1
Lane 3	HEK 293 cells Mock
Lane 4	HEK cells GB1 + GB2 (3 ng + 4 ng)	534	0.0680602
Lane 5	HEK cells GB1 + GB2 (6 ng + 8 ng)	8120	1.03492
Lane 6	HEK cells GB1 + GB2 (9 ng + 12 ng)	17084	2.17742
N = 3
Lane 1	marker	Intensity	Fold of CGNs
Lane 2	CGNs	4149	1
Lane 3	HEK 293 cells Mock
Lane 4	HEK cells GB1 + GB2 (3 ng + 4 ng)	525	0.126537
Lane 5	HEK cells GB1 + GB2 (6 ng + 8 ng)	895	0.215715
Lane 6	HEK cells GB1 + GB2 (9 ng + 12 ng)	16295	3.93*
N = 4
		Intensity	Fold of CGNs
Lane 1	CGNs	14720	1
Lane 2	HEK 293 cells Mock
Lane 3	HEK cells GB1 + GB2 (3 ng + 4 ng)	618	0.0419837
Lane 4	HEK cells GB1 + GB2 (6 ng + 8 ng)	3054	0.207473
Lane 5	HEK cells GB1 + GB2 (9 ng + 12 ng)	16079	1.09232

## Sheet: Fig.2c
CGNs
	Gi1	Gi2	Gi3	GoA	GoB	Gz			Mean Diff.	95.00% CI of diff.	Below threshold?	Summary	Adjusted P Value
N = 1	1.6124	0.9274	1.3073	2.2577	2.4235	1.7155		Gi1 vs. Gi2	1.224	0.2140 to 2.233	Yes	*	0.0117
	1.738	0.7869	1.166	2.7161	1.9555	1.8353		Gi1 vs. Gi3	0.5138	-0.4958 to 1.523	No	ns	0.5586
	1.4437	0.8748	1.1563	2.1943	1.5835	1.3839		Gi1 vs. GoA	-1.707	-2.717 to -0.6976	Yes	***	0.0002
N = 2	2.7354	1.2109	2.0509	3.6717	3.7925	4.2788		Gi1 vs. GoB	-0.4862	-1.496 to 0.5234	No	ns	0.6089
	2.3647	1.1035	1.5831	3.843	3.7196	4.2499		Gi1 vs. Gz-114	-0.8268	-1.917 to 0.2637	No	ns	0.1973
	2.4873	1.1458	1.7182	3.5863	3.6402	3.8885
N = 3	3.2445	1.682	2.9903	6.4317	3.2334	4.5449
	3.4587	1.7385	2.8124	5.6366	3.3142	4.6435
	3.4742	1.7337	2.8415	5.5968	3.3738	4.5051
N = 4	2.9941	1.8464	2.7691	5.3847	3.4914
	3.187	2.1024	2.4089	5.6993	3.171
	2.7323	1.6361	2.5029	4.9404	3.6081
HEK293 cells - GABAB
	Gi1	Gi2	Gi3	GoA	GoB	Gz			Mean Diff.	95.00% CI of diff.	Below threshold?	Summary	Adjusted P Value
N = 1	6.024	4.861	2.803	6.998	3.533	5.203		Gi1 vs. Gi2	0.5981	0.06399 to 1.132	Yes	*	0.0223
	5.606	4.88	2.425	6.852	3.318	4.687		Gi1 vs. Gi3	2.881	2.347 to 3.415	Yes	****	<0.0001
	5.98	4.866	2.883	5.94	3.113	4.717		Gi1 vs. GoA	-0.09006	-0.6242 to 0.4441	No	ns	0.9913
	5.84	5.346	2.748	6.207	3.748	5.255		Gi1 vs. GoB	2.253	1.719 to 2.787	Yes	****	<0.0001
N = 2	5.724	5.199	2.912	4.467	3.788	5.96		Gi1 vs. Gz-114	0.2176	-0.3165 to 0.7518	No	ns	0.7457
	6.044	5.261	3.009	4.927	3.632	6.503
	4.637	5.343	2.778	4.596	3.663	4.968
	5.893	4.918	3.139	6.036	2.423	6.243
N = 3	5.44	5.661	2.79	6.477	2.934	4.708
	5.74	5.945	2.771	7.288	4.216	5.633
	6.093	4.124	3.018	6.534	3.168	5.294
	5.397	4.873	2.613	5.704	2.487	4.322
N = 4	4.978	5.451	2.783	4.31	3.266	6.366
	6.699	5.045	2.985	5.866	4.114	5.924
	5.288	5.192	2.505	5.3	3.632	5.723
	5.437	4.285	2.56	4.759	3.741	5.832

## Sheet: Fig.2d
CGNs
	Gnai1	Gnai2	Gnai3	Gnao1-a	Gnao1-b	Gnaz
N = 1	0.024304	0.107146	0.07915	0.327805	0.007853	0.017532
	0.0304	0.156647	0.070016	0.399822	0.007045	0.018539
	0.028156	0.095739	0.071556	0.283949	0.002699
	0.02987	0.141973	0.059478	0.250753	0.008385	0.019656
N = 2	0.041661	0.164533	0.056475	0.343843	0.005174	0.021852
	0.042039	0.147127	0.048865	0.310239	0.005707	0.019176
	0.035857	0.146338	0.045209	0.269445	0.007361	0.021602
	0.026092	0.254546	0.057889	0.334268	0.004373	0.021856
N = 3	0.034671	0.186996	0.051052	0.373243	0.005314	0.017179
	0.027383	0.120268	0.047847	0.249942	0.005696	0.023054
	0.044944	0.12799	0.060182	0.385891	0.005306	0.017717
	0.023876	0.096207	0.052668	0.284992	0.005765	0.024152
HEK293 cells
	GNAI1	GNAI2	GNAI3	GNAO1-a	GNAO1-b	GNAZ
N = 1	0.001362	0.005507	0.004239	4.09e-05	1.93e-05	0.00421
	0.001415	0.007053	0.004317	2.39e-05	1.55e-05	0.003794
	0.002142	0.006683	0.002753	2.75e-05	8.71e-06	0.004575
	0.002113	0.008135	0.003542	2.94e-05	1.14e-05	0.004337
N = 2	0.001891	0.010466	0.006454	5.39e-06	2.73e-06	0.005209
	0.002199	0.010384	0.006142	3.32e-06	3.65e-06	0.007276
	0.002765	0.012082	0.006953	2.32e-06	3.78e-06	0.007245
	0.002095	0.011671	0.006717	7.54e-06	3.01e-06	0.007783
N = 3	0.003849	0.010744	0.005962		5.94e-06	0.004074
	0.002958	0.012656	0.005929	3.06e-05	4.94e-06	0.003837
	0.002928	0.011736	0.006057	1.17e-05	4.84e-06	0.003357
	0.002169	0.010317	0.005629	4.79e-06	4.63e-06	0.00378

## Sheet: Fig.3b
Gi1
Log [compound] M	Baclofen			CGP64213 + 20 mM Baclofen
-3.3	78.4145	100	89.2073
-4	100	91.2057	100
-4.5	65.0449	88.7121	86.533
-5	58.3766	66.1897	73.3524
-6	37.3711	38.4291	33.2378
-7	24.5073	22.4477	19.1977
-8	14.8264	19.4949	21.9675
-18	11.8303	15.1618	3.4384
-5				15.5136	18.8541	19.0958
-6				9.34553	9.60594	20.5221
-6.52				19.0319	21.8924	17.1347
-7				15.7335	25.2189	31.3849
-7.52				49.4764	48.8627	56.4024
-8				76.0452	70.157	88.8825
-9				75.5339	84.056	88.233
-18				87.4082	77.1038	89.3028
N=1									Average			Normalized
Log [compound] M	Baclofen			CGP64213 + 20 mM Baclofen					Baclofen	CGP64213 + 20 mM Baclofen		Baclofen	CGP64213 + 20 mM Baclofen
-5				0.0067	0.0216667	0.0186667			0.0792444	0.0156778		78.4145	15.5136
-6				0.007	0.01	0.0113333			0.101058	0.00944444		100	9.34553
-6.52				0.0187	0.0233333	0.0156667			0.0657333	0.0192333		65.0449	19.0319
-7				0.0147	0.02	0.013			0.0589944	0.0159		58.3766	15.7335
-7.52				0.055	0.045	0.05			0.0377667	0.05		37.3711	49.4764
-8				0.0697	0.106	0.084			0.0247667	0.07685		24.5073	76.0452
-9				0.1007	0.0776667	0.075			0.0149833	0.0763333		14.8264	75.5339
-18				0.088	0.0983333	0.0886667			0.0119556	0.0883333		11.8303	87.4082
-3.3	0.0694	0.0850833	0.08325
-4	0.1007	0.0861667	0.101417
-4.5	0.0767	0.05575	0.06475
-5	0.0629	0.0585	0.0555833
-6	0.0383	0.0400833	0.0349167
-7	0.0178	0.0263333	0.0301667
-8	0.0062	0.0169167	0.0218333
-18	0.0162	0.00958333	0.0100833
N=2									Average			Normalized
Log [compound] M	Baclofen			CGP64213 + 20 mM Baclofen					Baclofen	CGP64213 + 20 mM Baclofen		Baclofen	CGP64213 + 20 mM Baclofen
-5				0.0121	0.0205	0.02625			0.104044	0.0196167		100	18.8541
-6				0.0084	0.0136667	0.00791667			0.0948944	0.00999445		91.2057	9.60594
-6.52				0.0245	0.01525	0.0285833			0.0923	0.0227778		88.7121	21.8924
-7				0.0183	0.0311667	0.02925			0.0688667	0.0262389		66.1897	25.2189
-7.52				0.0451	0.0530833	0.0543333			0.0399833	0.0508389		38.4291	48.8627
-8				0.0739	0.0666667	0.0784167			0.0233556	0.0729944		22.4477	70.157
-9				0.0912	0.0871667	0.084			0.0202833	0.0874556		19.4949	84.056
-18				0.084	0.07025	0.0864167			0.015775	0.0802222		15.1618	77.1038
-3.3	0.1043	0.10825	0.0995833
-4	0.0916	0.09075	0.102333
-4.5	0.0824	0.1015	0.093
-5	0.0711	0.0630833	0.0724167
-6	0.0402	0.0390833	0.0406667
-7	0.0284	0.0221667	0.0195
-8	0.0176	0.0218333	0.0214167
-18	0.0153	0.03175	0.01625
N=3									Average			Normalized
Log [compound] M	Baclofen			CGP64213 + 20 mM Baclofen					Baclofen	CGP64213 + 20 mM Baclofen		Baclofen	CGP64213 + 20 mM Baclofen
-5				0.0154	0.021	0.0135833			0.0778333	0.0166611		89.2073	19.0958
-6				0.0168	0.01725	0.0196667			0.08725	0.0179056		100	20.5221
-6.52				0.0116	0.0188333	0.0144167			0.0755	0.01495		86.533	17.1347
-7				0.0219	0.02925	0.031			0.064	0.0273833		73.3524	31.3849
-7.52				0.0433	0.0541667	0.0501667			0.029	0.0492111		33.2378	56.4024
-8				0.0758	0.07875	0.0781			0.0133333	0.07755		15.2818	88.8825
-9				0.0753	0.0786667	0.0785			0.0191667	0.0769833		21.9675	88.233
-18				0.0805	0.0635833	0.0896667			0.003	0.0779167		3.4384	89.3028
-3.3	0.076	0.0795	0.078
-4	0.076	0.092	0.0825
-4.5	0.073	0.0695	0.084
-5	0.067	0.065	0.06
-6	0.03	0.0315	0.0255
-7	0.019	0.0145	0.0065
-8	0.023	0.0205	0.014
-18	0.001	0.005	-0.001
GoA
Log [compound] M	Baclofen			CGP64213 + 20 mM Baclofen
-3.3	100	81.96	100
-4	89.65	100	84.403
-4.5	84.78	77.709	69.476
-5	67.932	75.377	59.971
-6	36.136	47.841	41.298
-7	28.237	29.285	24.204
-8	27.379	27.907	16.268
-18	21.22	23.113	23.103
-5				20.61	30.861	19.9785
-6				14.565	22.424	12.0661
-6.52				22.09	34.742	16.6387
-7				37.412	41.497	24.7785
-7.52				33.977	65.444	47.2349
-8				55.797	71.298	69.6552
-9				81.401	77.47	94.1824
-18				82.644	79.894	78.609
N=1									Average			Normalized
Log [compound] M	Baclofen			CGP64213 + 20 mM Baclofen					Baclofen	CGP64213 + 20 mM Baclofen		Baclofen	CGP64213 + 20 mM Baclofen
-5				0.0099	0.0155	0.005			0.0491667	0.0101333		100	20.6102
-6				0.0039	0.00733333	0.01025			0.0440778	0.00716111		89.6497	14.565
-6.52				0.0115	0.0184167	0.00266667			0.0416833	0.0108611		84.7797	22.0904
-7				0.0111	0.0186667	0.0254167			0.0334	0.0183944		67.9322	37.4124
-7.52				0.0092	0.0165	0.0244167			0.0177667	0.0167056		36.1356	33.9774
-8				0.0268	0.0235833	0.0319167			0.0138833	0.0274333		28.2373	55.7966
-9				0.0349	0.0435833	0.0415833			0.0134611	0.0400222		27.3785	81.4011
-18				0.0344	0.0375	0.05			0.0104333	0.0406333		21.2203	82.6441
-3.3	0.0525	0.0519167	0.0430833
-4	0.0459	0.04125	0.0450833
-4.5	0.0408	0.0461667	0.0380833
-5	0.0332	0.0321667	0.0348333
-6	0.0143	0.0205	0.0185
-7	0.0169	0.0133333	0.0114167
-8	0.0103	0.0126667	0.0174167
-18	0.0083	0.0116667	0.0113333
N=2									Average			Normalized
Log [compound] M	Baclofen			CGP64213 + 20 mM Baclofen					Baclofen	CGP64213 + 20 mM Baclofen		Baclofen	CGP64213 + 20 mM Baclofen
-5				0.011	0.0161667	0.0116667			0.0343778	0.0129444		81.9603	30.8609
-6				0.0103	0.0101667	0.00775			0.0419444	0.00940556		100	22.4238
-6.52				0.0153	0.016	0.0124167			0.0325944	0.0145722		77.7086	34.7417
-7				0.0183	0.016	0.0179167			0.0316167	0.0174056		75.3775	41.4967
-7.52				0.0226	0.0288333	0.0309167			0.0200667	0.02745		47.8411	65.4437
-8				0.0348	0.0316667	0.02325			0.0122833	0.0299056		29.2848	71.298
-9				0.0299	0.0345833	0.033			0.0117056	0.0324944		27.9073	77.4702
-18				0.0372	0.0355833	0.02775			0.00969445	0.0335111		23.1126	79.894
-3.3	0.0258	0.0315833	0.04575
-4	0.0495	0.03475	0.0415833
-4.5	0.0332	0.03	0.0345833
-5	0.0271	0.04	0.02775
-6	0.0212	0.0194167	0.0195833
-7	0.0101	0.0171667	0.00958333
-8	0.0122	0.00933333	0.0135833
-18	0.011	0.0104167	0.00766667
N=3									Average			Normalized
Log [compound] M	Baclofen			CGP64213 + 20 mM Baclofen					Baclofen	CGP64213 + 20 mM Baclofen		Baclofen	CGP64213 + 20 mM Baclofen
-5				0.0159	-0.000333333	0.01225			0.0464111	0.00927222		100	19.9785
-6				0.0098	0.00616667	0.000833333			0.0391722	0.0056		84.4027	12.0661
-6.52				0.012	0.00258333	0.00858333			0.0322444	0.00772222		69.4757	16.6387
-7				0.0115	0.012	0.011			0.0278333	0.0115		59.9713	24.7785
-7.52				0.0246	0.0218333	0.0193333			0.0191667	0.0219222		41.2976	47.2349
-8				0.0379	0.0300833	0.029			0.0112333	0.0323278		24.204	69.6552
-9				0.0428	0.0426667	0.0456667			0.00755	0.0437111		16.2677	94.1824
-18				0.0292	0.0425	0.03775			0.0107222	0.0364833		23.1027	78.609
-3.3	0.0449	0.0476667	0.0466667
-4	0.0306	0.0539167	0.033
-4.5	0.0389	0.0211667	0.0366667
-5	0.02	0.038	0.0255
-6	0.018	0.016	0.0235
-7	0.0102	0.00916667	0.0143333
-8	0.0064	0.00225	0.014
-18	0.017	0.0095	0.00566667

## Sheet: Fig.3c
Gi1	CGNs
Log [compound] M	Baclofen								GABA							SKF97581						APPA
-3.30103	100	93.21	100	100	100	98.5115			98.95	96.81	91.79	108.2	112.7	94.5873		80.63	107.39	87.68	115.61	105.28		100	113.37	93.4426	98.24
-4	81.15	100	94.93	79.78	77.78	100			94.76	86.63	93.24	124.59	54.76	95.1286		94.24	95.41	102.66	79.9	88.77		101.05	91.82	95.082	91.2
-4.52288	68.06	90.42	83.57	96.17	41.27	86.8742			77.49	80.24	73.91	100.55	34.13	69.6888		78.01	98.8	85.51	50.79	86.2		109.95	100.2	95.082	90.53
-5	60.73	76.65	67.39	48.63	26.19	74.4249			44.5	67.27	57	75.96	12.7	58.0514		69.63	79.44	85.75	11.37*	74.97		96.86	118.56	102.459	87.42
-6	19.37	34.73	23.43	21.86	15.87	35.5886			5.76	24.35	21.5	26.78	10.32	19.6888		29.32	38.32	38.16	14.82	35.18		54.97	57.88	86.8852	56.7
-7	6.81	20.06	13.04	12.57	17.46	26.184			7.33	17.17	14.49	32.24	13.49	20.2977		7.85	25.15	18.12	14.29	18.54		21.99	16.77	33.3333	29.09
-8	3.66	22.95	10.63	1.09	20.63	23.6806			1.05	18.56	10.14	20.22	5.56	19.6211		6.28	19.96	9.66	9.52	15.83		20.42	14.37	22.4044	17.86
-18	6.28	2	6.76	2.19	10.32	26.5223			4.19	9.18	11.84	1.64	5.56	21.52*		2.62	5.59	12.8	3.97	23.82*		10.47	2.79	14.7541	16.91
N = 1														Average					Normalized
Log [compound] M	GABA			SKF97541			Baclofen			APPA				GABA	SKF97541	Baclofen	APPA		GABA	SKF97541	Baclofen	APPA
-3.30103	0.072	0.061	0.056	0.055	0.045	0.054	0.063	0.054	0.074	0.08	0.052	0.059		0.063	0.0513333	0.0636667	0.0636667		98.9529	80.6283	100	100
-4	0.063	0.053	0.065	0.061	0.066	0.053	0.047	0.059	0.049	0.061	0.077	0.055		0.0603333	0.06	0.0516667	0.0643333		94.7644	94.2408	81.1518	101.047
-4.52288	0.048	0.051	0.049	0.04	0.05	0.059	0.05	0.035	0.045	0.06	0.063	0.087		0.0493333	0.0496667	0.0433333	0.07		77.4869	78.0105	68.0628	109.948
-5	0.023	0.026	0.036	0.043	0.048	0.042	0.032	0.037	0.047	0.059	0.066	0.06		0.0283333	0.0443333	0.0386667	0.0616667		44.5026	69.6335	60.733	96.8586
-6	0	0	0.011	0.02	0.018	0.018	0.012	0.01	0.015	0.034	0.04	0.031		0.011	0.0186667	0.0123333	0.035		17.2775	29.3194	19.3717	54.9738
-7	0.003	0.007	0.004	0.001	0.004	0.01	0.008	-0.001	0.006	0.009	0.013	0.02		0.00466667	0.005	0.00433333	0.014		7.32984	7.8534	6.80628	21.9895
-8	-0.002	-0.001	0.005	0.005	0.002	0.005	0.002	0.001	0.004	0.013	0.013	0.013		0.000666667	0.004	0.00233333	0.013		1.04712	6.28272	3.66492	20.4188
-18	-0.001	0.003	0.006	-0.001	0.003	0.003	0.002	0.007	0.003	0.006	0.008	0.006		0.00266667	0.00166667	0.004	0.00666667		4.18848	2.6178	6.28272	10.4712
N = 2														Average					Normalized
Log [compound] M	GABA			SKF97581			Baclofen			APPA				GABA	SKF97541	Baclofen	APPA		GABA	SKF97541	Baclofen	APPA
-3.30103	0.0755	0.098	0.069	0.092	0.092	0.085	0.076	0.0795	0.078	0.091	0.092	0.101		0.0808333	0.0896667	0.0778333	0.0946667		96.8064	107.385	93.2136	113.373
-4	0.0725	0.0725	0.072	0.077	0.089	0.073	0.076	0.092	0.0825	0.079	0.087	0.064		0.0723333	0.0796667	0.0835	0.0766667		86.6267	95.4092	100	91.8164
-4.52288	0.0625	0.0655	0.073	0.084	0.059	0.081	0.073	0.0695	0.084	0.088	0.083	0.08		0.067	0.0746667	0.0755	0.0836667		80.2395	89.4212	90.4192	100.2
-5	0.0505	0.06	0.058	0.074	0.06	0.065	0.067	0.065	0.06	0.097	0.101	0.061		0.0561667	0.0663333	0.064	0.0863333		67.2655	79.4411	76.6467	103.393
-6	0.0165	0.0235	0.021	0.023	0.035	0.038	0.03	0.0315	0.0255	0.049	0.053	0.043		0.0203333	0.032	0.029	0.0483333		24.3513	38.3234	34.7305	57.8842
-7	0.0105	0.0115	0.021	0.019	0.023	0.004	0.019	0.0145	0.0065	0.024	0.011	0.007		0.0143333	0.0153333	0.0133333	0.014		17.1657	18.3633	15.9681	16.7665
-8	0.0155	0.0185	0.0125	0.015	0.015	0.02	0.023	0.0205	0.014	0.008	0.021	0.007		0.0155	0.0166667	0.0191667	0.012		18.5629	19.9601	22.9541	14.3713
-18	0.011	0.0085	0.0035	0.006	0.005	0.003	0.001	0.005	-0.001	0.003	0.004	0		0.00766667	0.00466667	0.00166667	0.00233333		9.18164	5.58882	1.99601	2.79441
N = 3														Average					Normalized
Log [compound] M	GABA			Baclofen			SKF97541							GABA	Baclofen	SKF97541			GABA	Baclofen	SKF97541
-3.30103	0.113	0.133	0.134	0.138	0.142	0.134	0.134	0.123	0.106					0.126667	0.138	0.121			91.7874	100	87.6812
-4	0.138	0.125	0.123	0.13	0.131	0.132	0.137	0.152	0.136					0.128667	0.131	0.141667			93.2367	94.9275	102.657
-4.52288	0.101	0.109	0.096	0.108	0.13	0.108	0.119	0.116	0.119					0.102	0.115333	0.118			73.913	83.5749	85.5072
-5	0.088	0.07	0.078	0.099	0.095	0.085	0.125	0.119	0.111					0.0786667	0.093	0.118333			57.0048	67.3913	85.7488
-6	0.034	0.03	0.025	0.032	0.033	0.032	0.052	0.049	0.057					0.0296667	0.0323333	0.0526667			21.4976	23.43	38.1643
-7	0.024	0.017	0.019	0.018	0.018	0.018	0.028	0.025	0.022					0.02	0.018	0.025			14.4928	13.0435	18.1159
-8	0.017	0.015	0.01	0.015	0.014	0.015	0.016	0.009	0.015					0.014	0.0146667	0.0133333			10.1449	10.628	9.66184
-18	0.017	0.017	0.015	0.008	0.009	0.011	0.016	0.018	0.019					0.0163333	0.00933333	0.0176667			11.8357	6.76329	12.8019
N = 4														Average					Normalized
Log [compound] M	GABA			SKF97581			Baclofen			APPA				GABA	SKF97541	Baclofen	APPA		GABA	SKF97541	Baclofen	APPA
-3.30103	0.073	0.066	0.059	0.078	0.052	0.053	0.064	0.064	0.055	0.053	0.06	0.058		0.066	0.061	0.061	0.057		108.197	100	100	93.4426
-4	0.078	0.087	0.063	0.058	0.038	0.072	0.042	0.047	0.057	0.045	0.059	0.07		0.076	0.056	0.0486667	0.058		124.59	91.8033	79.7814	95.082
-4.52288	0.051	0.063	0.07	0.053	0.028	0.069	0.068	0.041	0.067	0.053	0.059	0.062		0.0613333	0.05	0.0586667	0.058		100.546	81.9672	96.1749	95.082
-5	0.034	0.051	0.054	0.053	0.025	0.063	0.027	0.03	0.032	0.06	0.027	0.065		0.0463333	0.047	0.0296667	0.0506667		75.9563	77.0492	48.6339	83.0601
-6	0.02	0.015	0.014	0.018	0.024	0.026	0.015	0.002	0.023	0.057	0.048	0.054		0.0163333	0.0226667	0.0133333	0.053		26.776	37.1585	21.8579	86.8852
-7	0.019	0.026	0.014	0.006	0.016	0.018	0.009	0.006	0.008	0.014	0.019	0.028		0.0196667	0.0133333	0.00766667	0.0203333		32.2404	21.8579	12.5683	33.3333
-8	0.016	0.01	0.011	0.021	0.011	0.007	0.004	-0.001	-0.001	0.013	0.01	0.018		0.0123333	0.013	0.000666667	0.0136667		20.2186	21.3115	1.0929	22.4044
-18	0.014	0.001	0.015	0.018	0.005	0.007	0.003	0.003	-0.002	0.018	0.005	0.013		0.01	0.01	0.00133333	0.012		16.3934	16.3934	2.18579	19.6721
N = 5														Average					Normalized
Log [compound] M	GABA			Baclofen			SKF97581							GABA	Baclofen	SKF97541			GABA	Baclofen	SKF97541
-3.30103	0.044	0.04	0.058	0.051	0.033	0.042	0.044	0.047	0.05467					0.0473333	0.042	0.0485567			112.698	100	115.611
-4	0.024	0.022	0.023	0.036	0.03	0.032	0.033	0.036	0.03167					0.023	0.0326667	0.0335567			54.7619	77.7778	79.8968
-4.52288	0.01	0.017	0.016	0.022	0.015	0.015	0.019	0.023	0.022					0.0143333	0.0173333	0.0213333			34.127	41.2698	50.7937
-5	0.002	0.005	0.009	0.008	0.012	0.013	0.004	0.007	0.00333					0.00533333	0.011	0.00477667			12.6984	26.1905	11.373
-6	0.005	-0.001	0.009	0.009	0.009	0.002	0.001	0.01	0.00767					0.00433333	0.00666667	0.00622333			10.3175	15.873	14.8175
-7	0.002	0.005	0.01	0.009	0.009	0.004	0.009	0.002	0.007					0.00566667	0.00733333	0.006			13.4921	17.4603	14.2857
-8	-0.001	-0.001	0.009	0.012	0.006	0.008	0.005	-0.002	0.009					0.00233333	0.00866667	0.004			5.55556	20.6349	9.52381
-18	0.004	-0.002	0.005	0.003	0.007	0.003	0.005	0	0					0.00233333	0.00433333	0.00166667			5.55556	10.3175	3.96825
N = 6														Average					Normalized
Log [compound] M	Baclofen			GABA			SKF97581			APPA				Baclofen	GABA	SKF97541	APPA		Baclofen	GABA	SKF97541	APPA
-3.30103	0.1045	0.1355	0.124	0.121	0.1235	0.105	0.135	0.1315	0.1225	0.1235	0.1185	0.0885		0.121333	0.1165	0.129667	0.110167		98.5115	94.5873	105.277	89.4452
-4	0.1285	0.119	0.122	0.1205	0.121	0.11	0.1085	0.121	0.0985	0.1105	0.1075	0.119		0.123167	0.117167	0.109333	0.112333		100	95.1286	88.7686	91.2043
-4.52288	0.117	0.108	0.096	0.0845	0.0915	0.0815	0.102	0.1125	0.104	0.1045	0.116	0.114		0.107	0.0858333	0.106167	0.1115		86.8742	69.6888	86.1976	90.5277
-5	0.0825	0.098	0.0945	0.081	0.0605	0.073	0.0885	0.102	0.0865	0.101	0.102	0.12		0.0916667	0.0715	0.0923333	0.107667		74.4249	58.0514	74.9662	87.4154
-6	0.048	0.043	0.0405	0.024	0.0245	0.014	0.047	0.037	0.046	0.069	0.0695	0.071		0.0438333	0.0208333	0.0433333	0.0698333		35.5886	16.9147	35.1827	56.6982
-7	0.033	0.0205	0.0315	0.022	0.023	0.03	0.0255	0.02	0.023	0.0285	0.039	0.04		0.0283333	0.025	0.0228333	0.0358333		23.0041	20.2977	18.5386	29.0934
-8	0.025	0.0335	0.029	0.0235	0.0245	0.0245	0.028	0.0185	0.012	0.0195	0.0215	0.025		0.0291667	0.0241667	0.0195	0.022		23.6806	19.6211	15.8322	17.862
-18	0.0325	0.0315	0.034	0.023	0.03	0.012	0.0265	0.032	0.0295	0.0175	0.0165	0.0285		0.0326667	0.0216667	0.0293333	0.0208333		26.5223	17.5913	23.816	16.9147

## Sheet: Fig.3d
GoA	CGNs
Log [compound] M	Baclofen				GABA				SKF97581				APPA
-3.30103	85.8268	100	85.8065	100	86.6142	100.917	80	109.579	90.5512	105.505	80.6452	105.747	90.5512	109.174	112.605
-4	100	100	100	91.1877	85.0394	88.9908	89.6774	103.448	111.024	99.0826	100.645	94.636	93.7008	122.018	107.471
-4.52288	82.6772	79.8165	85.1613	83.5249	69.2913	88.9908	69.6774	100.383	92.126	88.0734	89.6774	100.383	95.2756	135.78	101.149
-5	70.0787	79.8165	69.0323	71.6475	55.1181	63.3028	52.2581	71.2644	78.7402	77.0642	86.4516	88.5057	89.7638	122.477	101.916
-6	29.1339	50.4587	39.3548	23.7548	18.1102	21.1009	20	16.4751	49.6063	45.8716	44.5161	38.3142	78.7402	68.8073	64.0613
-7	11.811	27.5229	23.871	8.81226	13.3858	19.2661	12.9032	10.728	24.4094	32.1101	25.1613	14.1762	26.7717	46.789	18.3908
-8	3.14961	33.945	19.3548	6.89655	11.0236	30.2752	20.6452	13.41	5.51181	33.0275	24.5161	4.21456	10.2362	45.8716	8.16092
-18	7.87402	6.88073	19.3548	4.21456	4.72441	10.0917	14.1935	9.1954	12.5984	5.50459	20.6452	8.81226	11.0236	8.25688	8.04598
N = 1														Average					Normalized
Log [compound] M	GABA			SKF97541			Baclofen			APPA				GABA	SKF97541	Baclofen	APPA		GABA	SKF97541	Baclofen	APPA
-3.30103	0.037	0.037	0.036	0.041	0.037	0.037	0.034	0.036	0.039	0.036	0.034	0.045		0.0366667	0.0383333	0.0363333	0.0383333		86.6142	90.5512	85.8268	90.5512
-4	0.037	0.034	0.037	0.053	0.044	0.044	0.035	0.052	0.04	0.043	0.029	0.047		0.036	0.047	0.0423333	0.0396667		85.0394	111.024	100	93.7008
-4.52288	0.036	0.029	0.023	0.04	0.04	0.037	0.039	0.037	0.029	0.043	0.034	0.044		0.0293333	0.039	0.035	0.0403333		69.2913	92.126	82.6772	95.2756
-5	0.02	0.025	0.025	0.033	0.025	0.042	0.031	0.026	0.032	0.042	0.038	0.034		0.0233333	0.0333333	0.0296667	0.038		55.1181	78.7402	70.0787	89.7638
-6	0.006	0.005	0.012	0.022	0.024	0.017	0.01	0.015	0.012	0.034	0.034	0.032		0.00766667	0.021	0.0123333	0.0333333		18.1102	49.6063	29.1339	78.7402
-7	0.01	0	0.007	0.013	0.009	0.009	0.001	0.006	0.008	0.015	0.01	0.009		0.00566667	0.0103333	0.005	0.0113333		13.3858	24.4094	11.811	26.7717
-8	0.002	0.006	0.006	0.002	0.004	0.001	-0.001	0.004	0.001	0.004	0.006	0.003		0.00466667	0.00233333	0.00133333	0.00433333		11.0236	5.51181	3.14961	10.2362
-18	0.002	0.002	0.003	0.007	0.008	0.001	0.001	0.004	0.005	0.003	0.003	0.008		0.00233333	0.00533333	0.00333333	0.00466667		5.51181	12.5984	7.87402	11.0236
N = 2														Average					Normalized
Log [compound] M	GABA			SKF97581			Baclofen			APPA				GABA	SKF97541	Baclofen	APPA		GABA	SKF97541	Baclofen	APPA
-3.30103	0.035	0.038	0.037	0.042	0.034	0.039	0.038	0.034	0.037	0.038	0.046	0.035		0.0366667	0.0383333	0.0363333	0.0396667		100.917	105.505	100	109.174
-4	0.035	0.032	0.03	0.044	0.032	0.032	0.036	0.034	0.039	0.043	0.051	0.039		0.0323333	0.036	0.0363333	0.0443333		88.9908	99.0826	100	122.018
-4.52288	0.034	0.031	0.032	0.052000*	0.034	0.03	0.03	0.031	0.026	0.053	0.048	0.047		0.0323333	0.032	0.029	0.0493333		88.9908	88.0734	79.8165	135.78
-5	0.022	0.022	0.025	0.034	0.023	0.027	0.026	0.031	0.03	0.044	0.045	0.045		0.023	0.028	0.029	0.0446667		63.3028	77.0642	79.8165	122.936
-6	0.013	0.006	0.004	0.017	0.016	0.017	0.018	0.018	0.019	0.021	0.036000*	0.029		0.00766667	0.0166667	0.0183333	0.025		21.1009	45.8716	50.4587	68.8073
-7	0.006	0.006	0.009	0.013	0.013	0.009	0.01	0.013	0.007	0.019	0.016	0.016		0.007	0.0116667	0.01	0.017		19.2661	32.1101	27.5229	46.789
-8	0.012	0.01	0.011	0.011	0.011	0.014	0.011	0.014	0.012	0.019	0.017	0.014		0.011	0.012	0.0123333	0.0166667		30.2752	33.0275	33.945	45.8716
-18	0.004	0.004	0.003	0	0.003	0.003	0.002	0.003	0.002	0.003	0.002	0.003		0.00366667	0.002	0.00233333	0.00266667		10.0917	5.50459	6.42202	7.33945
N = 3														Average					Normalized
Log [compound] M	GABA			Baclofen			SKF97581							GABA	Baclofen	SKF97541			GABA	Baclofen	SKF97541
-3.30103	0.044	0.039	0.041	0.046	0.041	0.046	0.046	0.044	0.035					0.0413333	0.0443333	0.0416667			80	85.8065	80.6452
-4	0.046	0.047	0.046	0.054	0.053	0.048	0.057	0.052	0.047					0.0463333	0.0516667	0.052			89.6774	100	100.645
-4.52288	0.033	0.035	0.04	0.05	0.039	0.043	0.047	0.049	0.043					0.036	0.044	0.0463333			69.6774	85.1613	89.6774
-5	0.023	0.028	0.03	0.036	0.037	0.034	0.05	0.043	0.041					0.027	0.0356667	0.0446667			52.2581	69.0323	86.4516
-6	0.01	0.009	0.012	0.022	0.02	0.019	0.026	0.021	0.022					0.0103333	0.0203333	0.023			20	39.3548	44.5161
-7	0.01	0.003	0.007	0.013	0.014	0.01	0.014	0.013	0.012					0.00666667	0.0123333	0.013			12.9032	23.871	25.1613
-8	0.012	0.011	0.009	0.009	0.011	0.01	0.012	0.014	0.012					0.0106667	0.01	0.0126667			20.6452	19.3548	24.5161
-18	0.008	0.006	0.008	0.011	0.008	0.011	0.009	0.011	0.012					0.00733333	0.01	0.0106667			14.1935	19.3548	20.6452
N = 4														Average					Normalized
Log [compound] M	Baclofen			GABA			SKF97581			APPA				Baclofen	GABA	SKF97541	APPA		Baclofen	GABA	SKF97541	APPA
-3.30103	0.08	0.086	0.095	0.093	0.104	0.089	0.101	0.093	0.082	0.11	0.0947	0.0892		0.087	0.0953333	0.092	0.0979667		100	109.579	105.747	112.605
-4	0.08	0.081	0.077	0.085	0.088	0.097	0.071	0.092	0.084	0.095	0.0838	0.1017		0.0793333	0.09	0.0823333	0.0935		91.1877	103.448	94.636	107.471
-4.52288	0.069	0.071	0.078	0.087	0.09	0.085	0.085	0.089	0.088	0.082	0.0945	0.0875		0.0726667	0.0873333	0.0873333	0.088		83.5249	100.383	100.383	101.149
-5	0.062	0.06	0.065	0.052	0.069	0.065	0.075	0.088	0.068	0.083	0.093	0.09		0.0623333	0.062	0.077	0.0886667		71.6475	71.2644	88.5057	101.916
-6	0.018	0.022	0.022	0.014	0.013	0.016	0.031	0.037	0.032	0.055	0.053	0.0592		0.0206667	0.0143333	0.0333333	0.0557333		23.7548	16.4751	38.3142	64.0613
-7	0.004	0.013	0.006	0.006	0.01	0.012	0.015	0.011	0.011	0.016	0.016	0.016		0.00766667	0.00933333	0.0123333	0.016		8.81226	10.728	14.1762	18.3908
-8	0.004	0.002	0.012	0.012	0.012	0.011	0.007	0.006	-0.002	0.009	0.0073	0.005		0.006	0.0116667	0.00366667	0.0071		6.89655	13.41	4.21456	8.16092
-18	0.001	0.008	0.002	0.003	0.006	0.015	0.006	0.011	0.006	0.007	0.006	0.008		0.00366667	0.008	0.00766667	0.007		4.21456	9.1954	8.81226	8.04598

## Sheet: Fig.3e
Gi1 pEC50
	HEK 293 cells average	HEK 293 cells			CGNs GABA					CGNs Baclofen										CGNs SKF97581					CGNs APPA
GABA	6.47133	6.278	6.512	6.624	4.891	5.241	5.059	5.125	4.852
Baclofen	6.07833	5.923	6.051	6.261						5.133	5.523	5.236	5.13	5.573	5.431	5.488	5.485	5.231	5.279
SKF97581	7.142	7.096	7.011	7.319																5.613	5.508	5.72	5.634	5.687
APPA	7.668	7.736	7.776	7.492																					5.933	6.068	6.402

[truncated: 51 more sheets: Fig.3f, Fig.3g, Fig.3h, Fig.4a, Fig.4b, Fig.5a, Fig.5b, Fig.5c, Fig.5d, Fig.5e, Fig.6a, Fig.6b, Fig.6c, Fig.6d, Fig.7a, Fig.7b, Fig. S1a, Fig.S1c, Fig.S1d, Fig.S1e …]
